# Supplementary material for: GAL3ST1 Deficiency Reduces Epithelial–Mesenchymal Transition and Tumorigenic Capacity in a Cholangiocarcinoma Cell Line
Source: Int J Mol Sci. 2024 Jul 2;25(13):7279. doi: 10.3390/ijms25137279 (PMC11242791; doi:10.3390/ijms25137279)
Supplement: Supplementary file 1 [file ijms-25-07279-s001.zip]

Archive with 5 entries (4 files):
- Supplementary material_v2-proofread.pdf
- Table S2. GAL3ST1 CRISPR (DepMap Public 23Q4+ Score Chronos).xls
- __MACOSX/
- __MACOSX/._Supplementary material_v2-proofread.docx
- __MACOSX/._Table S2. GAL3ST1 CRISPR (DepMap Public 23Q4+ Score Chronos).xls
