# Supplementary material for: GAL3ST1 Deficiency Reduces Epithelial–Mesenchymal Transition and Tumorigenic Capacity in a Cholangiocarcinoma Cell Line
Source: Int J Mol Sci. 2024 Jul 2;25(13):7279. doi: 10.3390/ijms25137279 (PMC11242791; doi:10.3390/ijms25137279)
Supplement: Supplementary file 1 [file ijms-25-07279-s001.zip › Table S2. GAL3ST1 CRISPR (DepMap Public 23Q4+ Score Chronos).xls]

## Sheet: GAL3ST1 CRISPR (DepMap Public 2
Depmap ID	CRISPR (DepMap Public 23Q4+Score, Chronos)	Cell Line Name	Primary Disease	Lineage	Lineage Subtype	Expression Public 23Q4	Mutations_Prioritized
ACH-001335	-0.00586823	C4II	Cervical Squamous Cell Carcinoma	Cervix	Cervical Squamous Cell Carcinoma	0.0840643	Other
ACH-001347	-0.0355321	H157	Head and Neck Squamous Cell Carcinoma	Head and Neck	Head and Neck Squamous Cell Carcinoma	0.201634	Other
ACH-001346	-0.101869	H103	Head and Neck Squamous Cell Carcinoma	Head and Neck	Head and Neck Squamous Cell Carcinoma	0.0426443	Other
ACH-001345	-0.00961031	GP5D	Colorectal Adenocarcinoma	Bowel	Colorectal Adenocarcinoma	0.137504	Other
ACH-001344	0.0734588	GIMEN	Neuroblastoma	Peripheral Nervous System	Neuroblastoma	0.0703893	Other
ACH-001341	-0.0442771	DOTC24510	Mixed Cervical Carcinoma	Cervix	Mixed Cervical Carcinoma	0.250962	Other
ACH-001340	-0.0941617	COV413A	Ovarian Epithelial Tumor	Ovary/Fallopian Tube	Ovarian Epithelial Tumor	0.0143553	Other
ACH-001338	-0.0485951	CHP134	Neuroblastoma	Peripheral Nervous System	Neuroblastoma	0.321928	Other
ACH-001336	-0.0403912	CASKI	Cervical Squamous Cell Carcinoma	Cervix	Cervical Squamous Cell Carcinoma	0.15056	Other
ACH-001353	0.015322	JOPACA1	Pancreatic Adenocarcinoma	Pancreas	Pancreatic Adenocarcinoma	0.389567	Other
ACH-001334	-0.215832	C4I	Cervical Squamous Cell Carcinoma	Cervix	Cervical Squamous Cell Carcinoma	0.250962	Other
ACH-001333	0.01227	C33A	Cervical Squamous Cell Carcinoma	Cervix	Cervical Squamous Cell Carcinoma	0.0976108	Other
ACH-001332	-0.164019	BICR78	Head and Neck Squamous Cell Carcinoma	Head and Neck	Head and Neck Squamous Cell Carcinoma	0.0143553	Other
ACH-001331	-0.153118	BICR10	Head and Neck Squamous Cell Carcinoma	Head and Neck	Head and Neck Squamous Cell Carcinoma		Other
ACH-001329	-0.190048	ANGMCSS	Diffuse Glioma	CNS/Brain	Diffuse Glioma	0.0143553	Other
ACH-001328	-0.0363216	A431	Cutaneous Squamous Cell Carcinoma	Skin	Cutaneous Squamous Cell Carcinoma	0.0143553	Other
ACH-001322	-0.174506	CME1	Synovial Sarcoma	Soft Tissue	Synovial Sarcoma	0.321928	Other
ACH-001318	-0.0869806	PLCPRF5	Hepatocellular Carcinoma	Liver	Hepatocellular Carcinoma	2.29572	Other
ACH-001374	-0.342188	PA1	Ovarian Germ Cell Tumor	Ovary/Fallopian Tube	Ovarian Germ Cell Tumor	1.83592	Other
ACH-001388	-0.0903262	SUM102PT	Invasive Breast Carcinoma	Breast	Invasive Breast Carcinoma	0.263034	Other
ACH-001386	-0.161935	SCLC22H	Lung Neuroendocrine Tumor	Lung	Lung Neuroendocrine Tumor	0.0840643	Other
ACH-001385	-0.107994	RPMI2650	Head and Neck Squamous Cell Carcinoma	Head and Neck	Head and Neck Squamous Cell Carcinoma	0.0976108	Other
ACH-001382	-0.264144	PACADD188	Pancreatic Adenocarcinoma	Pancreas	Pancreatic Adenocarcinoma	0.263034	Other
ACH-001380	-0.0830503	PACADD165	Pancreatic Adenocarcinoma	Pancreas	Pancreatic Adenocarcinoma	5.61706	Other
ACH-001379	-0.0223191	PACADD161	Pancreatic Adenocarcinoma	Pancreas	Pancreatic Adenocarcinoma	0.176323	Other
ACH-001377	-0.127543	PACADD137	Pancreatic Adenocarcinoma	Pancreas	Pancreatic Adenocarcinoma	1.63691	Other
ACH-001375	-0.0517974	PACADD119	Pancreatic Adenocarcinoma	Pancreas	Pancreatic Adenocarcinoma	0.15056	Other
ACH-001310	0.034213	HA1E	Non-Cancerous	Kidney	Non-Cancerous	3.08746	Other
ACH-001370	-0.0123969	OCIP5X	Ovarian Epithelial Tumor	Ovary/Fallopian Tube	Ovarian Epithelial Tumor	0.0426443	Other
ACH-001368	-0.162649	OACM51	Esophagogastric Adenocarcinoma	Esophagus/Stomach	Esophagogastric Adenocarcinoma	0.111031	Other
ACH-001367	-0.225772	NMB	Neuroblastoma	Peripheral Nervous System	Neuroblastoma	0.0976108	Other
ACH-001366	-0.0894441	NGP	Neuroblastoma	Peripheral Nervous System	Neuroblastoma	0.344828	Other
ACH-001360	-0.145333	MS751	Cervical Squamous Cell Carcinoma	Cervix	Cervical Squamous Cell Carcinoma	0.15056	Other
ACH-001356	-0.210901	MB1	Anaplastic Thyroid Cancer	Thyroid	Anaplastic Thyroid Cancer	0.189034	Other
ACH-001354	-0.179545	LAN2	Neuroblastoma	Peripheral Nervous System	Neuroblastoma	0.298658	Other
ACH-001196	-0.18148	SMSCTR	Rhabdomyosarcoma	Soft Tissue	Rhabdomyosarcoma	0.0285692	Other
ACH-001233	-0.012413	VMRCLCD	Non-Small Cell Lung Cancer	Lung	Non-Small Cell Lung Cancer		Other
ACH-001232	-0.0729608	UW228	Embryonal Tumor	CNS/Brain	Embryonal Tumor	0	Other
ACH-001229	-0.27395	UPCISCC154	Head and Neck Squamous Cell Carcinoma	Head and Neck	Head and Neck Squamous Cell Carcinoma	0.0285692	Other
ACH-001228	-0.0996266	UPCISCC152	Head and Neck Squamous Cell Carcinoma	Head and Neck	Head and Neck Squamous Cell Carcinoma	0.111031	Other
ACH-001212	-0.0352631	TTC642	Rhabdoid Cancer	Kidney	Rhabdoid Cancer		Other
ACH-001211	-0.151486	TTC549	Rhabdoid Cancer	Kidney	Rhabdoid Cancer	0.475085	Other
ACH-001205	0.0039299	TC32	Ewing Sarcoma	Bone	Ewing Sarcoma		Other
ACH-001197	0.00277408	SMZ1	Non-Hodgkin Lymphoma	Lymphoid	Non-Hodgkin Lymphoma	0.0703893	Other
ACH-001239	-0.0694325	WM2664	Melanoma	Skin	Melanoma	1.51602	Other
ACH-001194	0.0247231	SKRC31	Renal Cell Carcinoma	Kidney	Renal Cell Carcinoma	5.53978	Other
ACH-001193	0.00770183	SKPNDW	Ewing Sarcoma	Bone	Ewing Sarcoma	0	Other
ACH-001192	-0.11243	SKNEP1	Ewing Sarcoma	Bone	Ewing Sarcoma	0.0840643	Other
ACH-001190	-0.149038	SKMEL2	Melanoma	Skin	Melanoma	0.201634	Other
ACH-001188	-0.224961	SHSY5Y	Neuroblastoma	Peripheral Nervous System	Neuroblastoma	0.575312	Other
ACH-001184	-0.0862471	SCMCRM2	Rhabdomyosarcoma	Soft Tissue	Rhabdomyosarcoma	0	Other
ACH-001183	-0.179909	RT11284	Bladder Urothelial Carcinoma	Bladder/Urinary Tract	Bladder Urothelial Carcinoma	0	Other
ACH-001283	-0.168993	TC106	Ewing Sarcoma	Bone	Ewing Sarcoma	1.41143	Other
ACH-001307	-0.0848601	8505C	Anaplastic Thyroid Cancer	Thyroid	Anaplastic Thyroid Cancer	0.0840643	Other
ACH-001306	-0.132858	8305C	Anaplastic Thyroid Cancer	Thyroid	Anaplastic Thyroid Cancer	0.0703893	Other
ACH-001303	-0.138462	NB1643	Neuroblastoma	Peripheral Nervous System	Neuroblastoma	0.0976108	Other
ACH-001302	0.101999	COGN305	Neuroblastoma	Peripheral Nervous System	Neuroblastoma	0.956057	Other
ACH-001301	-0.166161	COGN278	Neuroblastoma	Peripheral Nervous System	Neuroblastoma	0.214125	Other
ACH-001300	-0.00521391	CHLA15	Neuroblastoma	Peripheral Nervous System	Neuroblastoma	0.124328	Other
ACH-001295	-0.106179	Y79	Retinoblastoma	Eye	Retinoblastoma	0.464668	Other
ACH-001289	-0.190953	COGAR359	Embryonal Tumor	CNS/Brain	Embryonal Tumor	0.0285692	Other
ACH-001389	-0.12953	SUM1315MO2	Invasive Breast Carcinoma	Breast	Invasive Breast Carcinoma	0.263034	Other
ACH-001280	-0.0618615	SCS214	Synovial Sarcoma	Soft Tissue	Synovial Sarcoma	0.124328	Other
ACH-001279	-0.133788	SCCOHT1	Ovarian Epithelial Tumor	Ovary/Fallopian Tube	Ovarian Epithelial Tumor	0.0976108	Other
ACH-001278	-0.111012	BIN67	Ovarian Epithelial Tumor	Ovary/Fallopian Tube	Ovarian Epithelial Tumor	0.0285692	Other
ACH-001277	-0.106083	YAMATO	Synovial Sarcoma	Soft Tissue	Synovial Sarcoma	0.0703893	Other
ACH-001275	-0.134964	SYO1	Synovial Sarcoma	Soft Tissue	Synovial Sarcoma	0.238787	Other
ACH-001274	-0.0419109	SW982	Synovial Sarcoma	Soft Tissue	Synovial Sarcoma	0	Other
ACH-001270	-0.193852	127399	Synovial Sarcoma	Soft Tissue	Synovial Sarcoma	0.0703893	Other
ACH-001498	-0.0285418	FARAGE	Mature B-Cell Neoplasms	Lymphoid	Mature B-Cell Neoplasms	0	Other
ACH-001518	-0.196125	HEC116	Endometrial Carcinoma	Uterus	Endometrial Carcinoma	1.34483	Other
ACH-001517	-0.126808	HEC1	Endometrial Carcinoma	Uterus	Endometrial Carcinoma	4.73606	Other
ACH-001515	-0.237922	HCS2	Cervical Squamous Cell Carcinoma	Cervix	Cervical Squamous Cell Carcinoma	0	Other
ACH-001513	-0.168494	HCA1	Cervical Adenocarcinoma	Cervix	Cervical Adenocarcinoma	0.0840643	Other
ACH-001511	-0.119241	H413	Head and Neck Squamous Cell Carcinoma	Head and Neck	Head and Neck Squamous Cell Carcinoma	0.0976108	Other
ACH-001510	-0.0979478	H376	Head and Neck Squamous Cell Carcinoma	Head and Neck	Head and Neck Squamous Cell Carcinoma	0.62293	Other
ACH-001509	0.0474158	H357	Head and Neck Squamous Cell Carcinoma	Head and Neck	Head and Neck Squamous Cell Carcinoma	0.333424	Other
ACH-001500	-0.0827648	FLO1	Esophagogastric Adenocarcinoma	Esophagus/Stomach	Esophagogastric Adenocarcinoma	0.0703893	Other
ACH-001520	-0.0976117	HG3	B-Lymphoblastic Leukemia/Lymphoma	Lymphoid	B-Lymphoblastic Leukemia/Lymphoma	0.0976108	Other
ACH-001497	-0.0864823	ESO51	Esophagogastric Adenocarcinoma	Esophagus/Stomach	Esophagogastric Adenocarcinoma	2.40054	Other
ACH-001496	-0.0591662	ESO26	Esophagogastric Adenocarcinoma	Esophagus/Stomach	Esophagogastric Adenocarcinoma	1.61824	Other
ACH-001495	0.0646426	EMTOKA	Endometrial Carcinoma	Uterus	Endometrial Carcinoma	1.77821	Other
ACH-001494	-0.0169326	EGI1	Intraductal Papillary Neoplasm of the Bile Duct	Biliary Tract	Intraductal Papillary Neoplasm of the Bile Duct	0.250962	Other
ACH-001481	-0.208725	CHLA90	Neuroblastoma	Peripheral Nervous System	Neuroblastoma	1.10434	Other
ACH-001461	0.165309	C99	Colorectal Adenocarcinoma	Bowel	Colorectal Adenocarcinoma	0.925999	Other
ACH-001460	-0.0443765	C84	Colorectal Adenocarcinoma	Bowel	Colorectal Adenocarcinoma	1.53107	Other
ACH-001459	-0.0236156	C80	Colorectal Adenocarcinoma	Bowel	Colorectal Adenocarcinoma	0.871844	Other
ACH-001529	-0.0577909	JAR	Gestational Trophoblastic Disease	Uterus	Gestational Trophoblastic Disease	1.36737	Other
ACH-001543	-0.0643679	KOSC2	Head and Neck Squamous Cell Carcinoma	Head and Neck	Head and Neck Squamous Cell Carcinoma	0.0703893	Other
ACH-001542	-0.02491	KON	Head and Neck Squamous Cell Carcinoma	Head and Neck	Head and Neck Squamous Cell Carcinoma	0	Other
ACH-001539	-0.104711	KML1	Mature B-Cell Neoplasms	Lymphoid	Mature B-Cell Neoplasms	0.124328	Other
ACH-001538	-0.271948	KKU213	Intraductal Papillary Neoplasm of the Bile Duct	Biliary Tract	Intraductal Papillary Neoplasm of the Bile Duct	0.0565835	Other
ACH-001536	-0.0503906	KKU100	Intraductal Papillary Neoplasm of the Bile Duct	Biliary Tract	Intraductal Papillary Neoplasm of the Bile Duct	0.201634	Other
ACH-001533	-0.0902428	KARPAS1718	Mature B-Cell Neoplasms	Lymphoid	Mature B-Cell Neoplasms	0.0285692	Other
ACH-001532	-0.146895	JMURTK2	Rhabdoid Cancer	Kidney	Rhabdoid Cancer	0.0565835	Other
ACH-001530	-0.0524811	JEG3	Gestational Trophoblastic Disease	Uterus	Gestational Trophoblastic Disease	0.0840643	Other
ACH-001458	0.127657	C75	Colorectal Adenocarcinoma	Bowel	Colorectal Adenocarcinoma	1.4957	Other
ACH-001528	-0.143802	IHH4	Well-Differentiated Thyroid Cancer	Thyroid	Well-Differentiated Thyroid Cancer	0.15056	Other
ACH-001526	-0.286681	HUO9	Osteosarcoma	Bone	Osteosarcoma	0	Other
ACH-001525	-0.169195	HT3	Cervical Adenocarcinoma	Cervix	Cervical Adenocarcinoma	0	Other
ACH-001524	-0.0447403	HSC5	Cutaneous Squamous Cell Carcinoma	Skin	Cutaneous Squamous Cell Carcinoma	0.613532	Other
ACH-001523	-0.207612	HSC1	Cutaneous Squamous Cell Carcinoma	Skin	Cutaneous Squamous Cell Carcinoma	0	Other
ACH-001522	-0.0464794	HMY1	Melanoma	Skin	Melanoma	0.757023	Other
ACH-001521	-0.154448	HKA1	Cutaneous Squamous Cell Carcinoma	Skin	Cutaneous Squamous Cell Carcinoma	0	Other
ACH-001399	-0.0777387	SW626	Colorectal Adenocarcinoma	Bowel	Colorectal Adenocarcinoma	0.31034	Other
ACH-001412	-0.248923	UMUC10	Bladder Urothelial Carcinoma	Bladder/Urinary Tract	Bladder Urothelial Carcinoma	0.0285692	Other
ACH-001411	-0.0629315	UMUC5	Bladder Squamous Cell Carcinoma	Bladder/Urinary Tract	Bladder Squamous Cell Carcinoma	0.0285692	Other
ACH-001409	-0.274153	UMUC16	Bladder Urothelial Carcinoma	Bladder/Urinary Tract	Bladder Urothelial Carcinoma	0.0285692	Other
ACH-001408	-0.122588	UMUC14	Urethral Cancer	Bladder/Urinary Tract	Urethral Cancer	0.0840643	Other
ACH-001407	-0.122963	UMUC13	Bladder Urothelial Carcinoma	Bladder/Urinary Tract	Bladder Urothelial Carcinoma	0	Other
ACH-001403	-0.14722	TO14	Ovarian Epithelial Tumor	Ovary/Fallopian Tube	Ovarian Epithelial Tumor	1.73118	Other
ACH-001402	-0.253114	SW756	Cervical Squamous Cell Carcinoma	Cervix	Cervical Squamous Cell Carcinoma	0	Other
ACH-001400	-0.262001	SW954	Squamous Cell Carcinoma of the Vulva/Vagina	Vulva/Vagina	Squamous Cell Carcinoma of the Vulva/Vagina	0.0285692	Other
ACH-001413	-0.129356	UMUC11	Bladder Urothelial Carcinoma	Bladder/Urinary Tract	Bladder Urothelial Carcinoma	0.137504	Other
ACH-001398	0.0145821	SW156	Renal Cell Carcinoma	Kidney	Renal Cell Carcinoma	6.95501	Other
ACH-001396	0.0172515	SUM52PE	Invasive Breast Carcinoma	Breast	Invasive Breast Carcinoma	0	Other
ACH-001394	-0.167899	SUM229PE	Invasive Breast Carcinoma	Breast	Invasive Breast Carcinoma	0.238787	Other
ACH-001393	-0.171851	SUM190PT	Invasive Breast Carcinoma	Breast	Invasive Breast Carcinoma	0	Other
ACH-001392	-0.430491	SUM185PE	Invasive Breast Carcinoma	Breast	Invasive Breast Carcinoma	0.263034	Other
ACH-001391	-0.148964	SUM159PT	Invasive Breast Carcinoma	Breast	Invasive Breast Carcinoma	0.0565835	Other
ACH-001390	-0.00319789	SUM149PT	Invasive Breast Carcinoma	Breast	Invasive Breast Carcinoma	0.613532	Other
ACH-001430	-0.153968	TC138	Ewing Sarcoma	Bone	Ewing Sarcoma	0.0703893	Other
ACH-001454	-0.137242	C10	Colorectal Adenocarcinoma	Bowel	Colorectal Adenocarcinoma	0.111031	Other
ACH-001453	-0.205235	BPH1	Non-Cancerous	Prostate	Non-Cancerous	0.422233	Other
ACH-001451	-0.222943	BOKU	Cervical Squamous Cell Carcinoma	Cervix	Cervical Squamous Cell Carcinoma	0.0976108	Other
ACH-001450	-0.194391	BLUE1	Mature B-Cell Neoplasms	Lymphoid	Mature B-Cell Neoplasms	0	Other
ACH-001443	0.00562956	ASH3	Anaplastic Thyroid Cancer	Thyroid	Anaplastic Thyroid Cancer	0.15056	Other
ACH-001442	-0.038361	A388	Cutaneous Squamous Cell Carcinoma	Skin	Cutaneous Squamous Cell Carcinoma	0	Other
ACH-001433	-0.173334	CCLFPEDS0008T	Epithelioid Sarcoma	Soft Tissue	Epithelioid Sarcoma		Other
ACH-001431	-0.213314	TC205	Ewing Sarcoma	Bone	Ewing Sarcoma	0	Other
ACH-001172	-0.149684	U251MGDM	Diffuse Glioma	CNS/Brain	Diffuse Glioma	0.344828	Other
ACH-001422	-0.11485	WPE1NA22	Prostate Adenocarcinoma	Prostate	Prostate Adenocarcinoma	0	Other
ACH-001421	-0.0663549	WERIRB1	Retinoblastoma	Eye	Retinoblastoma	1.76129	Other
ACH-001419	-0.126304	VP229	Invasive Breast Carcinoma	Breast	Invasive Breast Carcinoma	0	Other
ACH-001418	-0.0934479	UWB1289	Ovarian Epithelial Tumor	Ovary/Fallopian Tube	Ovarian Epithelial Tumor	0.189034	Other
ACH-001416	-0.0415519	UMUC9	Bladder Urothelial Carcinoma	Bladder/Urinary Tract	Bladder Urothelial Carcinoma	0	Other
ACH-001415	-0.200826	UMUC7	Bladder Urothelial Carcinoma	Bladder/Urinary Tract	Bladder Urothelial Carcinoma	0.250962	Other
ACH-001414	-0.0853628	UMUC6	Bladder Urothelial Carcinoma	Bladder/Urinary Tract	Bladder Urothelial Carcinoma	0	Other
ACH-000916	0.0572317	NCIH1573	Non-Small Cell Lung Cancer	Lung	Non-Small Cell Lung Cancer	2.52356	Other
ACH-000928	-0.0446484	JHUEM1	Endometrial Carcinoma	Uterus	Endometrial Carcinoma	0.0285692	Other
ACH-000926	0.007069	HT55	Colorectal Adenocarcinoma	Bowel	Colorectal Adenocarcinoma	3.20006	Other
ACH-000924	-0.127771	NCIH2172	Non-Small Cell Lung Cancer	Lung	Non-Small Cell Lung Cancer	0.238787	Other
ACH-000922	0.000419378	RCHACV	B-Lymphoblastic Leukemia/Lymphoma	Lymphoid	B-Lymphoblastic Leukemia/Lymphoma	0.0976108	Other
ACH-000921	0.0726737	NCIH157DM	Non-Small Cell Lung Cancer	Lung	Non-Small Cell Lung Cancer	1.848	Other
ACH-000920	-0.189647	CMLT1	Myeloproliferative Neoplasms	Myeloid	Myeloproliferative Neoplasms	0.15056	Other
ACH-000919	0.0875538	IM95	Esophagogastric Adenocarcinoma	Esophagus/Stomach	Esophagogastric Adenocarcinoma	1.41684	Other
ACH-000917	-0.151841	TE4	Esophageal Squamous Cell Carcinoma	Esophagus/Stomach	Esophageal Squamous Cell Carcinoma	0.0840643	Other
ACH-000929	-0.125929	NCIH2110	Non-Small Cell Lung Cancer	Lung	Non-Small Cell Lung Cancer	0.15056	Other
ACH-000915	-0.0581074	IPC298	Melanoma	Skin	Melanoma	0.0565835	Other
ACH-000914	0.0128949	HT	Mature B-Cell Neoplasms	Lymphoid	Mature B-Cell Neoplasms	0.0426443	Other
ACH-000913	-0.0350421	ESS1	Uterine Sarcoma/Mesenchymal	Uterus	Uterine Sarcoma/Mesenchymal	2.28983	Other
ACH-000912	0.0495587	NCIH2286	Lung Neuroendocrine Tumor	Lung	Lung Neuroendocrine Tumor	0.0840643	Other
ACH-000911	-0.0295112	NUGC3	Esophagogastric Adenocarcinoma	Esophagus/Stomach	Esophagogastric Adenocarcinoma	0.163499	Other
ACH-000910	-0.080028	MDAMB453	Invasive Breast Carcinoma	Breast	Invasive Breast Carcinoma	0.15056	Other
ACH-000907	-0.0759216	SNU349	Renal Cell Carcinoma	Kidney	Renal Cell Carcinoma	1.57531	Other
ACH-000906	-0.0828756	ES2	Ovarian Epithelial Tumor	Ovary/Fallopian Tube	Ovarian Epithelial Tumor	0.0285692	Other
ACH-000941	-0.246352	HEC1B	Endometrial Carcinoma	Uterus	Endometrial Carcinoma	3.09592	Other
ACH-000953	-0.147986	SUPT1	T-Lymphoblastic Leukemia/Lymphoma	Lymphoid	T-Lymphoblastic Leukemia/Lymphoma	0.0426443	Other
ACH-000950	0.0845759	LOVO	Colorectal Adenocarcinoma	Bowel	Colorectal Adenocarcinoma	0.863938	Other
ACH-000948	-0.00388585	2313287	Esophagogastric Adenocarcinoma	Esophagus/Stomach	Esophagogastric Adenocarcinoma	3.98459	Other
ACH-000947	-0.102568	OVK18	Ovarian Epithelial Tumor	Ovary/Fallopian Tube	Ovarian Epithelial Tumor	0.298658	Other
ACH-000946	-0.183788	HEC265	Endometrial Carcinoma	Uterus	Endometrial Carcinoma	0.226509	Other
ACH-000945	-0.420859	NCIH650	Non-Small Cell Lung Cancer	Lung	Non-Small Cell Lung Cancer	0.871844	Other
ACH-000944	-0.0306905	NAMALWA	Mature B-Cell Neoplasms	Lymphoid	Mature B-Cell Neoplasms	0.226509	Other
ACH-000943	-0.0688382	RKO	Colorectal Adenocarcinoma	Bowel	Colorectal Adenocarcinoma	0.0565835	Other
ACH-000905	-0.0788394	5637	Bladder Urothelial Carcinoma	Bladder/Urinary Tract	Bladder Urothelial Carcinoma	0.163499	Other
ACH-000939	0.0505302	SKUT1	Uterine Sarcoma/Mesenchymal	Uterus	Uterine Sarcoma/Mesenchymal	0.137504	Other
ACH-000938	-0.154377	NALM6	B-Lymphoblastic Leukemia/Lymphoma	Lymphoid	B-Lymphoblastic Leukemia/Lymphoma	0.111031	Other
ACH-000937	-0.0400923	PF382	T-Lymphoblastic Leukemia/Lymphoma	Lymphoid	T-Lymphoblastic Leukemia/Lymphoma	0.669027	Other
ACH-000936	-0.0759723	EFO27	Ovarian Epithelial Tumor	Ovary/Fallopian Tube	Ovarian Epithelial Tumor	0.632268	Other
ACH-000935	0.0530017	MDST8	Colorectal Adenocarcinoma	Bowel	Colorectal Adenocarcinoma	0.0565835	Other
ACH-000934	-0.061515	MDAMB361	Invasive Breast Carcinoma	Breast	Invasive Breast Carcinoma	0.15056	Other
ACH-000932	-0.0474121	SNU1	Esophagogastric Adenocarcinoma	Esophagus/Stomach	Esophagogastric Adenocarcinoma	0.0426443	Other
ACH-000866	-0.10013	NCIH1048	Lung Neuroendocrine Tumor	Lung	Lung Neuroendocrine Tumor	1.61353	Other
ACH-000879	0.15449	MFE296	Endometrial Carcinoma	Uterus	Endometrial Carcinoma	0.0976108	Other
ACH-000878	-0.223879	HCC15	Non-Small Cell Lung Cancer	Lung	Non-Small Cell Lung Cancer	0.0976108	Other
ACH-000876	-0.137746	MDAMB415	Invasive Breast Carcinoma	Breast	Invasive Breast Carcinoma	0.137504	Other
ACH-000873	-0.218504	KYSE270	Esophageal Squamous Cell Carcinoma	Esophagus/Stomach	Esophageal Squamous Cell Carcinoma	0.0840643	Other
ACH-000872	-0.0235759	HCC515	Non-Small Cell Lung Cancer	Lung	Non-Small Cell Lung Cancer	3.59574	Other
ACH-000871	-0.0136561	NCIH510	Lung Neuroendocrine Tumor	Lung	Lung Neuroendocrine Tumor	0.782409	Other
ACH-000869	-0.147094	NCIH1568	Non-Small Cell Lung Cancer	Lung	Non-Small Cell Lung Cancer	0.111031	Other
ACH-000867	-0.149914	CHAGOK1	Non-Small Cell Lung Cancer	Lung	Non-Small Cell Lung Cancer	0.713696	Other
ACH-000880	-0.00829659	AGS	Esophagogastric Adenocarcinoma	Esophagus/Stomach	Esophagogastric Adenocarcinoma	0.0426443	Other
ACH-000865	0.00216565	KYSE450	Esophageal Squamous Cell Carcinoma	Esophagus/Stomach	Esophageal Squamous Cell Carcinoma	0.0703893	Other
ACH-000864	-0.0576547	COLO684	Endometrial Carcinoma	Uterus	Endometrial Carcinoma	2.47508	Other
ACH-000863	-0.104296	DBTRG05MG	Diffuse Glioma	CNS/Brain	Diffuse Glioma	0.367371	Other
ACH-000862	-0.0236802	KMBC2	Bladder Urothelial Carcinoma	Bladder/Urinary Tract	Bladder Urothelial Carcinoma	0.0840643	Other
ACH-000861	-0.090721	HOP62	Non-Small Cell Lung Cancer	Lung	Non-Small Cell Lung Cancer	0.9855	Other
ACH-000860	-0.140466	NCIH358	Non-Small Cell Lung Cancer	Lung	Non-Small Cell Lung Cancer	0.0840643	Other
ACH-000054	-0.112539	HT1080	Fibrosarcoma	Soft Tissue	Fibrosarcoma	0.0565835	Other
ACH-000889	-0.029561	KMM1	Mature B-Cell Neoplasms	Lymphoid	Mature B-Cell Neoplasms	0.731183	Other
ACH-000903	-0.162629	FTC133	Well-Differentiated Thyroid Cancer	Thyroid	Well-Differentiated Thyroid Cancer	0.0143553	Other
ACH-000901	-0.152554	HCC1359	Non-Small Cell Lung Cancer	Lung	Non-Small Cell Lung Cancer	0.137504	Other
ACH-000900	-0.0966192	NCIH23	Non-Small Cell Lung Cancer	Lung	Non-Small Cell Lung Cancer	0.344828	Other
ACH-000899	-0.164505	WM88	Melanoma	Skin	Melanoma	1.5509	Other
ACH-000898	-0.195113	SNU719	Esophagogastric Adenocarcinoma	Esophagus/Stomach	Esophagogastric Adenocarcinoma	0.956057	Other
ACH-000896	-0.0977863	647V	Bladder Urothelial Carcinoma	Bladder/Urinary Tract	Bladder Urothelial Carcinoma	0.111031	Other
ACH-000894	-0.268998	NCIH1869	Non-Small Cell Lung Cancer	Lung	Non-Small Cell Lung Cancer	0.0976108	Other
ACH-000890	-0.0630075	SW1271	Lung Neuroendocrine Tumor	Lung	Lung Neuroendocrine Tumor	0.0426443	Other
ACH-000956	-0.0454613	22RV1	Prostate Adenocarcinoma	Prostate	Prostate Adenocarcinoma	2.82579	Other
ACH-000888	-0.089836	NCIH1793	Non-Small Cell Lung Cancer	Lung	Non-Small Cell Lung Cancer	0.0143553	Other
ACH-000887	-0.117366	SF172	Diffuse Glioma	CNS/Brain	Diffuse Glioma	0.226509	Other
ACH-000886	-0.012143	NCIH2009	Non-Small Cell Lung Cancer	Lung	Non-Small Cell Lung Cancer	0.0143553	Other
ACH-000885	-0.142722	TOV21G	Ovarian Epithelial Tumor	Ovary/Fallopian Tube	Ovarian Epithelial Tumor	2.86196	Other
ACH-000884	-0.0854338	MDAMB435S	Melanoma	Skin	Melanoma	0.0426443	Other
ACH-000882	-0.373239	IGR1	Melanoma	Skin	Melanoma	0.0426443	Other
ACH-000881	0.0257741	MELJUSO	Melanoma	Skin	Melanoma	0.226509	Other
ACH-001039	0.0258126	COLO205	Colorectal Adenocarcinoma	Bowel	Colorectal Adenocarcinoma		Other
ACH-001065	0.0457713	EVSAT	Invasive Breast Carcinoma	Breast	Invasive Breast Carcinoma		Other
ACH-001063	-0.140706	DOV13	Ovarian Epithelial Tumor	Ovary/Fallopian Tube	Ovarian Epithelial Tumor		Other
ACH-001061	-0.144233	DLD1	Colorectal Adenocarcinoma	Bowel	Colorectal Adenocarcinoma	0.15056	Other
ACH-001054	-0.312245	D458	Embryonal Tumor	CNS/Brain	Embryonal Tumor	0	Other
ACH-001053	-0.0885481	D425	Embryonal Tumor	CNS/Brain	Embryonal Tumor	1.24489	Other
ACH-001050	0.0281965	CW9019	Rhabdomyosarcoma	Soft Tissue	Rhabdomyosarcoma	0	Other
ACH-001048	-0.184629	COV504	Ovarian Epithelial Tumor	Ovary/Fallopian Tube	Ovarian Epithelial Tumor	0.0703893	Other
ACH-001041	-0.0903813	CHL1DM	Melanoma	Skin	Melanoma	0.0285692	Other
ACH-001067	-0.214598	F5	Meningothelial Tumor	CNS/Brain	Meningothelial Tumor	0.137504	Other
ACH-001038	-0.197353	COGE352	Ewing Sarcoma	Bone	Ewing Sarcoma	0.189034	Other
ACH-001036	-0.0972003	CMK115	Acute Myeloid Leukemia	Myeloid	Acute Myeloid Leukemia	0	Other
ACH-001033	-0.302942	CHLA57	Embryonal Tumor	CNS/Brain	Embryonal Tumor	0	Other
ACH-001031	-0.125071	CHLA266	Embryonal Tumor	CNS/Brain	Embryonal Tumor	0	Other
ACH-001029	-0.0723825	CHLA10	Ewing Sarcoma	Bone	Ewing Sarcoma	0.0976108	Other
ACH-001028	-0.0499221	CHLA06ATRT	Embryonal Tumor	CNS/Brain	Embryonal Tumor	0.15056	Other
ACH-001020	-0.0653128	BT16	Embryonal Tumor	CNS/Brain	Embryonal Tumor	0.0976108	Other
ACH-001126	0.0243149	MOGGUVW	Diffuse Glioma	CNS/Brain	Diffuse Glioma		Other
ACH-001164	-0.198753	CCLFPEDS0003T	Undifferentiated Pleomorphic Sarcoma/Malignant Fibrous Histiocytoma/High-Grade Spindle Cell Sarcoma	Soft Tissue	Undifferentiated Pleomorphic Sarcoma/Malignant Fibrous Histiocytoma/High-Grade Spindle Cell Sarcoma	0	Other
ACH-001163	-0.163719	CCLFPEDS0001T	Renal Cell Carcinoma	Kidney	Renal Cell Carcinoma	0	Other
ACH-001151	-0.179592	OVCAR5	Ovarian Epithelial Tumor	Ovary/Fallopian Tube	Ovarian Epithelial Tumor	2.80116	Other
ACH-001145	-0.0104427	OC316	Ovarian Epithelial Tumor	Ovary/Fallopian Tube	Ovarian Epithelial Tumor	7.86301	Other
ACH-001137	-0.202593	NCIH1993	Non-Small Cell Lung Cancer	Lung	Non-Small Cell Lung Cancer		Other
ACH-001134	-0.033268	MYLA	T-Lymphoblastic Leukemia/Lymphoma	Lymphoid	T-Lymphoblastic Leukemia/Lymphoma	0.594549	Other
ACH-001129	-0.0355617	MONOMAC1	Acute Myeloid Leukemia	Myeloid	Acute Myeloid Leukemia	0	Other
ACH-001128	-0.0910115	MON	Rhabdoid Cancer	Kidney	Rhabdoid Cancer	0.163499	Other
ACH-001016	-0.0554789	BECKER	Diffuse Glioma	CNS/Brain	Diffuse Glioma	0	Other
ACH-001119	-0.0204332	MAC2A	Mature T and NK Neoplasms	Lymphoid	Mature T and NK Neoplasms	0.298658	Other
ACH-001107	-0.0696422	KP1N	Pancreatic Adenocarcinoma	Pancreas	Pancreatic Adenocarcinoma		Other
ACH-001099	-0.18864	KD	Rhabdoid Cancer	Kidney	Rhabdoid Cancer	0.0285692	Other
ACH-001098	-0.036721	KCIMOH1	Pancreatic Adenocarcinoma	Pancreas	Pancreatic Adenocarcinoma	0.0840643	Other
ACH-001096	-0.0734365	JR	Rhabdomyosarcoma	Soft Tissue	Rhabdomyosarcoma	0	Other
ACH-001081	-0.258341	HCC2998	Colorectal Adenocarcinoma	Bowel	Colorectal Adenocarcinoma		Other
ACH-001075	-0.116587	NCIH292	Non-Small Cell Lung Cancer	Lung	Non-Small Cell Lung Cancer	0.111031	Other
ACH-000965	-0.0861347	RL952	Endometrial Carcinoma	Uterus	Endometrial Carcinoma	0.111031	Other
ACH-000975	-0.0613099	HCC2450	Non-Small Cell Lung Cancer	Lung	Non-Small Cell Lung Cancer	0.15056	Other
ACH-000974	-0.0376578	SNGM	Endometrial Carcinoma	Uterus	Endometrial Carcinoma	3.38128	Other
ACH-000973	-0.170561	639V	Urethral Cancer	Bladder/Urinary Tract	Urethral Cancer	0.0426443	Other
ACH-000971	0.034234	HCT116	Colorectal Adenocarcinoma	Bowel	Colorectal Adenocarcinoma	0.516015	Other
ACH-000970	0.00305452	SNUC5	Colorectal Adenocarcinoma	Bowel	Colorectal Adenocarcinoma	0.15056	Other
ACH-000969	-0.148139	KM12	Colorectal Adenocarcinoma	Bowel	Colorectal Adenocarcinoma	0.704872	Other
ACH-000968	0.264591	COLO792	Melanoma	Skin	Melanoma	0.0143553	Other
ACH-000966	-0.301963	IGROV1	Ovarian Epithelial Tumor	Ovary/Fallopian Tube	Ovarian Epithelial Tumor	2.17632	Other
ACH-000976	-0.0887129	HUCCT1	Intraductal Papillary Neoplasm of the Bile Duct	Biliary Tract	Intraductal Papillary Neoplasm of the Bile Duct	0.0143553	Other
ACH-000963	0.129579	CCK81	Colorectal Adenocarcinoma	Bowel	Colorectal Adenocarcinoma	1.18903	Other
ACH-000962	-0.00953568	OC314	Ovarian Epithelial Tumor	Ovary/Fallopian Tube	Ovarian Epithelial Tumor	8.46712	Other
ACH-000961	0.0507216	ISHIKAWAHERAKLIO02ER	Endometrial Carcinoma	Uterus	Endometrial Carcinoma	0.189034	Other
ACH-000960	-0.101039	REH	B-Lymphoblastic Leukemia/Lymphoma	Lymphoid	B-Lymphoblastic Leukemia/Lymphoma	0.0976108	Other
ACH-000959	-0.106231	SNUC4	Colorectal Adenocarcinoma	Bowel	Colorectal Adenocarcinoma	1.75702	Other
ACH-000958	-0.0167137	SW48	Colorectal Adenocarcinoma	Bowel	Colorectal Adenocarcinoma	0.565597	Other
ACH-000957	-0.145288	LS180	Colorectal Adenocarcinoma	Bowel	Colorectal Adenocarcinoma	0.124328	Other
ACH-000986	-0.160627	HT115	Colorectal Adenocarcinoma	Bowel	Colorectal Adenocarcinoma	1.57531	Other
ACH-001001	-0.0227895	143B	Osteosarcoma	Bone	Osteosarcoma	0.0426443	Other
ACH-000997	0.0120586	HCT15	Colorectal Adenocarcinoma	Bowel	Colorectal Adenocarcinoma	0.464668	Other
ACH-000996	-0.36988	HEC251	Endometrial Carcinoma	Uterus	Endometrial Carcinoma	3.35473	Other
ACH-000995	-0.24973	JURKAT	T-Lymphoblastic Leukemia/Lymphoma	Lymphoid	T-Lymphoblastic Leukemia/Lymphoma	0.31034	Other
ACH-000994	0.0337704	HEC59	Endometrial Carcinoma	Uterus	Endometrial Carcinoma	0.189034	Other
ACH-000993	-0.00995186	JHUEM7	Endometrial Carcinoma	Uterus	Endometrial Carcinoma	1.57531	Other
ACH-000991	0.0141062	SNU81	Colorectal Adenocarcinoma	Bowel	Colorectal Adenocarcinoma	2.04264	Other
ACH-000988	-0.187483	MFE319	Endometrial Carcinoma	Uterus	Endometrial Carcinoma	0.250962	Other
ACH-001544	0.0776871	KYAE1	Esophagogastric Adenocarcinoma	Esophagus/Stomach	Esophagogastric Adenocarcinoma		Other
ACH-000985	-0.0976098	LS411N	Colorectal Adenocarcinoma	Bowel	Colorectal Adenocarcinoma	2.57773	Other
ACH-000984	-0.171882	HEC6	Endometrial Carcinoma	Uterus	Endometrial Carcinoma	0.695994	Other
ACH-000983	-0.13437	KCL22	Myeloproliferative Neoplasms	Myeloid	Myeloproliferative Neoplasms	0.163499	Other
ACH-000980	-0.168397	NCIH1155	Non-Small Cell Lung Cancer	Lung	Non-Small Cell Lung Cancer	0.0703893	Other
ACH-000979	-0.300288	DU145	Prostate Adenocarcinoma	Prostate	Prostate Adenocarcinoma		Other
ACH-000978	-0.283174	EN	Endometrial Carcinoma	Uterus	Endometrial Carcinoma	0.344828	Other
ACH-000977	-0.0952249	LNCAPCLONEFGC	Prostate Adenocarcinoma	Prostate	Prostate Adenocarcinoma	0.31034	Other
ACH-002116	-0.0738427	EW22	Ewing Sarcoma	Bone	Ewing Sarcoma		Other
ACH-002161	0.0444685	MKN28	Esophagogastric Adenocarcinoma	Esophagus/Stomach	Esophagogastric Adenocarcinoma		Other
ACH-002160	-0.145551	MCIXC	Ewing Sarcoma	Bone	Ewing Sarcoma		Other
ACH-002156	-0.379948	LC1SQ	Non-Small Cell Lung Cancer	Lung	Non-Small Cell Lung Cancer		Other
ACH-002150	0.00210867	LB1047RCC	Renal Cell Carcinoma	Kidney	Renal Cell Carcinoma		Other
ACH-002143	-0.167993	ISTMEL1	Melanoma	Skin	Melanoma		Other
ACH-002141	-0.0697823	HSC39	Esophagogastric Adenocarcinoma	Esophagus/Stomach	Esophagogastric Adenocarcinoma		Other
ACH-002140	-0.0242781	HEY	Ovarian Epithelial Tumor	Ovary/Fallopian Tube	Ovarian Epithelial Tumor		Other
ACH-002119	-0.169915	EW7	Ewing Sarcoma	Bone	Ewing Sarcoma		Other
ACH-002179	-0.115005	OCUBM	Invasive Breast Carcinoma	Breast	Invasive Breast Carcinoma		Other
ACH-002114	-0.144296	EW16	Ewing Sarcoma	Bone	Ewing Sarcoma		Other
ACH-002110	-0.0366474	EW1	Ewing Sarcoma	Bone	Ewing Sarcoma		Other
ACH-002109	-0.0738962	ES8	Ewing Sarcoma	Bone	Ewing Sarcoma		Other
ACH-002106	-0.169118	ES5	Ewing Sarcoma	Bone	Ewing Sarcoma		Other
ACH-002105	0.00655743	ES4	Ewing Sarcoma	Bone	Ewing Sarcoma		Other
ACH-002084	0.140018	MMAC	Melanoma	Skin	Melanoma	0	Other
ACH-002083	-0.211606	NB69	Neuroblastoma	Peripheral Nervous System	Neuroblastoma		Other
ACH-002080	-0.0913549	TN2	Neuroblastoma	Peripheral Nervous System	Neuroblastoma	0.286881	Other
ACH-002212	-0.154759	BB30HNC	Head and Neck Squamous Cell Carcinoma	Head and Neck	Head and Neck Squamous Cell Carcinoma		Other
ACH-002239	-0.0244064	H3118	Salivary Carcinoma	Head and Neck	Salivary Carcinoma		Other
ACH-002234	0.193256	DOK	Head and Neck Carcinoma, Other	Head and Neck	Head and Neck Carcinoma, Other		Other
ACH-002233	-0.0570337	DIFI	Colorectal Adenocarcinoma	Bowel	Colorectal Adenocarcinoma		Other
ACH-002230	-0.267874	D542MG	Diffuse Glioma	CNS/Brain	Diffuse Glioma		Other
ACH-002229	-0.0605078	D502MG	Diffuse Glioma	CNS/Brain	Diffuse Glioma		Other
ACH-002228	-0.132249	D423MG	Diffuse Glioma	CNS/Brain	Diffuse Glioma		Other
ACH-002215	-0.0310579	BC3	Mature B-Cell Neoplasms	Lymphoid	Mature B-Cell Neoplasms		Other
ACH-002214	-0.0961488	BC1	Mature B-Cell Neoplasms	Lymphoid	Mature B-Cell Neoplasms		Other
ACH-002077	0.18427	LU165	Lung Neuroendocrine Tumor	Lung	Lung Neuroendocrine Tumor	0.263034	Other
ACH-002210	0.0680176	ARH77	Non-Cancerous	Myeloid	Non-Cancerous		Other
ACH-002202	0.055077	TMK1	Esophagogastric Adenocarcinoma	Esophagus/Stomach	Esophagogastric Adenocarcinoma		Other
ACH-002198	0.0578293	SCH	Extra Gonadal Germ Cell Tumor	Other	Extra Gonadal Germ Cell Tumor		Other
ACH-002189	-0.0189374	RCCFG2	Renal Cell Carcinoma	Kidney	Renal Cell Carcinoma		Other
ACH-002186	-0.239399	PL4	Pancreatic Adenocarcinoma	Pancreas	Pancreatic Adenocarcinoma		Other
ACH-002183	-0.377127	OVMIU	Ovarian Epithelial Tumor	Ovary/Fallopian Tube	Ovarian Epithelial Tumor		Other
ACH-002181	-0.127038	OVCA420	Ovarian Epithelial Tumor	Ovary/Fallopian Tube	Ovarian Epithelial Tumor		Other
ACH-002020	-0.179194	SKGIIIA	Cervical Squamous Cell Carcinoma	Cervix	Cervical Squamous Cell Carcinoma	0.226509	Other
ACH-002030	-0.00577181	SA3	Head and Neck Squamous Cell Carcinoma	Head and Neck	Head and Neck Squamous Cell Carcinoma		Other
ACH-002029	-0.0993331	SAS	Head and Neck Squamous Cell Carcinoma	Head and Neck	Head and Neck Squamous Cell Carcinoma	0.15056	Other
ACH-002027	-0.0791668	HOUAI	Endometrial Carcinoma	Uterus	Endometrial Carcinoma	0.678072	Other
ACH-002026	-0.0784739	HHUA	Endometrial Carcinoma	Uterus	Endometrial Carcinoma	0.250962	Other
ACH-002025	-0.214326	TT1TKB	Colorectal Adenocarcinoma	Bowel	Colorectal Adenocarcinoma	0.831877	Other
ACH-002024	-0.076673	ECC4	Colorectal Adenocarcinoma	Bowel	Colorectal Adenocarcinoma	0	Other
ACH-002023	0.0146278	TGBC18TKB	Ampullary Carcinoma	Ampulla of Vater	Ampullary Carcinoma	1.93357	Other
ACH-002021	-0.186142	T3M3	Gestational Trophoblastic Disease	Uterus	Gestational Trophoblastic Disease	0.275007	Other
ACH-002035	-0.215327	LCAM1	Non-Small Cell Lung Cancer	Lung	Non-Small Cell Lung Cancer	0.565597	Other
ACH-002019	-0.20353	HOKUG	Glassy Cell Carcinoma of the Cervix	Cervix	Glassy Cell Carcinoma of the Cervix	0.632268	Other
ACH-002018	-0.0486421	OMM25	Ocular Melanoma	Eye	Ocular Melanoma	0.485427	Other
ACH-002016	-0.0333928	MEL290	Ocular Melanoma	Eye	Ocular Melanoma	0.0143553	Other
ACH-002015	-0.179984	MEL285	Ocular Melanoma	Eye	Ocular Melanoma	0	Other
ACH-002014	0.0508066	MEL270	Ocular Melanoma	Eye	Ocular Melanoma	0.111031	Other
ACH-002005	-0.187253	SKMEL19	Melanoma	Skin	Melanoma	0.201634	Other
ACH-002003	0.12181	A375SKINCJ3	Melanoma	Skin	Melanoma	0	Other
ACH-002048	-0.15592	RMSYM	Rhabdomyosarcoma	Soft Tissue	Rhabdomyosarcoma	0.176323	Other
ACH-002070	-0.136296	HKBMM	Meningothelial Tumor	CNS/Brain	Meningothelial Tumor	0	Other
ACH-002069	0.00673847	HSOS1	Osteosarcoma	Bone	Osteosarcoma	0	Other
ACH-002067	0.169249	NOS1	Osteosarcoma	Bone	Osteosarcoma	0.0426443	Other
ACH-002066	-0.0357506	HSSCH2	Nerve Sheath Tumor	Peripheral Nervous System	Nerve Sheath Tumor	0.275007	Other
ACH-002062	-0.145237	SLVL	Mature B-Cell Neoplasms	Lymphoid	Mature B-Cell Neoplasms	0	Other
ACH-002061	-0.105716	P2URK562	Myeloproliferative Neoplasms	Myeloid	Myeloproliferative Neoplasms	0.124328	Other
ACH-002059	-0.204736	P30OHK	B-Lymphoblastic Leukemia/Lymphoma	Lymphoid	B-Lymphoblastic Leukemia/Lymphoma	0	Other
ACH-002051	-0.00480923	LU134A	Lung Neuroendocrine Tumor	Lung	Lung Neuroendocrine Tumor	0.15056	Other
ACH-002243	-0.0647852	HCE4	Esophageal Squamous Cell Carcinoma	Esophagus/Stomach	Esophageal Squamous Cell Carcinoma		Other
ACH-002046	-0.141124	HTMMT	Endometrial Carcinoma	Uterus	Endometrial Carcinoma	0	Other
ACH-002045	-0.164435	HO1U1	Head and Neck Squamous Cell Carcinoma	Head and Neck	Head and Neck Squamous Cell Carcinoma	0.0426443	Other
ACH-002044	-0.158869	HSQ89	Head and Neck Squamous Cell Carcinoma	Head and Neck	Head and Neck Squamous Cell Carcinoma	0.0426443	Other
ACH-002043	-0.0754866	CA922	Head and Neck Squamous Cell Carcinoma	Head and Neck	Head and Neck Squamous Cell Carcinoma	0.0565835	Other
ACH-002042	0.0346674	T3M5	Head and Neck Squamous Cell Carcinoma	Head and Neck	Head and Neck Squamous Cell Carcinoma	0.0426443	Other
ACH-002040	-0.168392	HMVII	Mucosal Melanoma of the Vulva/Vagina	Vulva/Vagina	Mucosal Melanoma of the Vulva/Vagina	0.0426443	Other
ACH-002039	-0.182456	PK8	Pancreatic Adenocarcinoma	Pancreas	Pancreatic Adenocarcinoma	0	Other
ACH-000029	0.04757	HCC827GR5	Non-Small Cell Lung Cancer	Lung	Non-Small Cell Lung Cancer	0.687061	Other
ACH-000042	-0.469886	PANC0203	Pancreatic Adenocarcinoma	Pancreas	Pancreatic Adenocarcinoma	0.731183	Other
ACH-000041	-0.222417	RDES	Ewing Sarcoma	Bone	Ewing Sarcoma	0.356144	Other
ACH-000040	-0.037875	U118MG	Diffuse Glioma	CNS/Brain	Diffuse Glioma	0.0976108	Other
ACH-000039	-0.156511	SKNMC	Ewing Sarcoma	Bone	Ewing Sarcoma	0.0976108	Other
ACH-000037	-0.100713	S117	Sarcoma, NOS	Soft Tissue	Sarcoma, NOS	0.400538	Other
ACH-000036	-0.145631	U343	Diffuse Glioma	CNS/Brain	Diffuse Glioma	0.0840643	Other
ACH-000035	-0.133048	NCIH1650	Non-Small Cell Lung Cancer	Lung	Non-Small Cell Lung Cancer	0.321928	Other
ACH-000030	-0.170376	PC14	Non-Small Cell Lung Cancer	Lung	Non-Small Cell Lung Cancer	0.344828	Other
ACH-000045	-0.0167263	MV411	Acute Myeloid Leukemia	Myeloid	Acute Myeloid Leukemia	0	Other
ACH-000028	-0.0176127	KPL1	Invasive Breast Carcinoma	Breast	Invasive Breast Carcinoma	0.214125	Other
ACH-000025	-0.181818	CH157MN	Meningothelial Tumor	CNS/Brain	Meningothelial Tumor	0.298658	Other
ACH-000024	-0.0198602	OPM2	Mature B-Cell Neoplasms	Lymphoid	Mature B-Cell Neoplasms	1.62761	Other
ACH-000023	0.0746684	PATU8988T	Pancreatic Adenocarcinoma	Pancreas	Pancreatic Adenocarcinoma	0.0285692	Other
ACH-000022	-0.31131	PATU8988S	Pancreatic Adenocarcinoma	Pancreas	Pancreatic Adenocarcinoma	4.12184	Other
ACH-000021	-0.210106	NCIH1693	Non-Small Cell Lung Cancer	Lung	Non-Small Cell Lung Cancer	0.111031	Other
ACH-000019	-0.0937775	MCF7	Invasive Breast Carcinoma	Breast	Invasive Breast Carcinoma	0.0565835	Other
ACH-000018	-0.0509372	T24	Bladder Urothelial Carcinoma	Bladder/Urinary Tract	Bladder Urothelial Carcinoma	0	Other
ACH-002799	-0.0653838	NCCMPNST1C1	Nerve Sheath Tumor	Peripheral Nervous System	Nerve Sheath Tumor	0	Other
ACH-002535	-0.0533836	SNU254	Colorectal Adenocarcinoma	Bowel	Colorectal Adenocarcinoma	0.111031	Other
ACH-000001	0.0434171	NIHOVCAR3	Ovarian Epithelial Tumor	Ovary/Fallopian Tube	Ovarian Epithelial Tumor	2.29278	Other
ACH-002926	-0.0867902	UPMD1	Ocular Melanoma	Eye	Ocular Melanoma	0.0565835	Other
ACH-002925	-0.272731	UPMM3	Ocular Melanoma	Eye	Ocular Melanoma	0.475085	Other
ACH-002922	0.0167164	SKNMM	Neuroblastoma	Peripheral Nervous System	Neuroblastoma	0.321928	Other
ACH-002847	-0.0742978	YUHOIN	Melanoma	Skin	Melanoma	0	Other
ACH-002834	-0.0482367	OS384	Osteosarcoma	Bone	Osteosarcoma	0	Other
ACH-002800	-0.184847	NCCMPNST2C1	Nerve Sheath Tumor	Peripheral Nervous System	Nerve Sheath Tumor	0.85599	Other
ACH-000017	-0.185543	SKBR3	Invasive Breast Carcinoma	Breast	Invasive Breast Carcinoma	0.0703893	Other
ACH-002785	-0.219957	NCCLMS1C1	Leiomyosarcoma	Soft Tissue	Leiomyosarcoma	0.189034	Other
ACH-002710	0.000676911	MPNST724	Nerve Sheath Tumor	Peripheral Nervous System	Nerve Sheath Tumor	0	Other
ACH-002693	-0.179243	S462	Nerve Sheath Tumor	Peripheral Nervous System	Nerve Sheath Tumor	0.0426443	Other
ACH-000053	-0.182826	KARPAS299	Mature T and NK Neoplasms	Lymphoid	Mature T and NK Neoplasms	0.367371	Other
ACH-000052	-0.169436	A673	Ewing Sarcoma	Bone	Ewing Sarcoma	0.62293	Other
ACH-000048	-0.189678	TOV112D	Ovarian Epithelial Tumor	Ovary/Fallopian Tube	Ovarian Epithelial Tumor	0.214125	Other
ACH-000047	-0.109742	GCIY	Esophagogastric Adenocarcinoma	Esophagus/Stomach	Esophagogastric Adenocarcinoma		Other
ACH-002265	0.0587508	LB771HNC	Head and Neck Squamous Cell Carcinoma	Head and Neck	Head and Neck Squamous Cell Carcinoma		Other
ACH-002291	-0.0893601	NTERA2CLD1	Non-Seminomatous Germ Cell Tumor	Testis	Non-Seminomatous Germ Cell Tumor	0.799087	Other
ACH-002285	0.0602908	NB7	Neuroblastoma	Peripheral Nervous System	Neuroblastoma		Other
ACH-002284	-0.154626	NB6	Neuroblastoma	Peripheral Nervous System	Neuroblastoma		Other
ACH-002283	0.0378875	NB5	Neuroblastoma	Peripheral Nervous System	Neuroblastoma		Other
ACH-002282	-0.00730122	NB17	Neuroblastoma	Peripheral Nervous System	Neuroblastoma		Other
ACH-002280	-0.355575	NB13	Neuroblastoma	Peripheral Nervous System	Neuroblastoma		Other
ACH-002278	0.00460992	NB10	Neuroblastoma	Peripheral Nervous System	Neuroblastoma		Other
ACH-002269	0.00550503	LNZTA3WT4	Diffuse Glioma	CNS/Brain	Diffuse Glioma		Other
ACH-002294	-0.324175	PCI15A	Head and Neck Squamous Cell Carcinoma	Head and Neck	Head and Neck Squamous Cell Carcinoma		Other
ACH-002263	-0.0262269	KYSE220	Esophageal Squamous Cell Carcinoma	Esophagus/Stomach	Esophageal Squamous Cell Carcinoma		Other
ACH-002261	-0.137845	KPNYS	Neuroblastoma	Peripheral Nervous System	Neuroblastoma		Other
ACH-002257	-0.135462	KINGS1	Diffuse Glioma	CNS/Brain	Diffuse Glioma		Other
ACH-002251	0.000661792	JHU029	Head and Neck Squamous Cell Carcinoma	Head and Neck	Head and Neck Squamous Cell Carcinoma		Other
ACH-002250	-0.0158445	JHU022	Head and Neck Squamous Cell Carcinoma	Head and Neck	Head and Neck Squamous Cell Carcinoma		Other
ACH-002249	0.0218523	JHU011	Head and Neck Squamous Cell Carcinoma	Head and Neck	Head and Neck Squamous Cell Carcinoma		Other
ACH-002247	-0.127264	IM9	Non-Cancerous	Myeloid	Non-Cancerous		Other
ACH-002680	-0.177896	170MGBA	Diffuse Glioma	CNS/Brain	Diffuse Glioma	0	Other
ACH-000015	0.0406866	NCIH1581	Non-Small Cell Lung Cancer	Lung	Non-Small Cell Lung Cancer	0.575312	Other
ACH-000013	-0.25406	ONCODG1	Ovarian Epithelial Tumor	Ovary/Fallopian Tube	Ovarian Epithelial Tumor	0.650765	Other
ACH-000012	-0.0170273	HCC827	Non-Small Cell Lung Cancer	Lung	Non-Small Cell Lung Cancer	0.176323	Other
ACH-000011	-0.251583	253J	Bladder Urothelial Carcinoma	Bladder/Urinary Tract	Bladder Urothelial Carcinoma	3.0072	Other
ACH-000009	0.0033219	C2BBE1	Colorectal Adenocarcinoma	Bowel	Colorectal Adenocarcinoma	3.65421	Other
ACH-000007	-0.0774442	LS513	Colorectal Adenocarcinoma	Bowel	Colorectal Adenocarcinoma	2.15704	Other
ACH-000005	0.0906341	HEL9217	Acute Myeloid Leukemia	Myeloid	Acute Myeloid Leukemia	0.137504	Other
ACH-000004	-0.168207	HEL	Acute Myeloid Leukemia	Myeloid	Acute Myeloid Leukemia	0.0565835	Other
ACH-002002	-0.0625944	A375SKINCJ2	Melanoma	Skin	Melanoma	0.31034	Other
ACH-002399	-0.049047	21NT	Invasive Breast Carcinoma	Breast	Invasive Breast Carcinoma		Other
ACH-002305	-0.0230917	SKN3	Head and Neck Squamous Cell Carcinoma	Head and Neck	Head and Neck Squamous Cell Carcinoma		Other
ACH-002304	-0.066636	SKMG1	Diffuse Glioma	CNS/Brain	Diffuse Glioma		Other
ACH-002298	-0.0221029	PCI6A	Head and Neck Squamous Cell Carcinoma	Head and Neck	Head and Neck Squamous Cell Carcinoma		Other
ACH-002297	-0.00779778	PCI4B	Head and Neck Squamous Cell Carcinoma	Head and Neck	Head and Neck Squamous Cell Carcinoma		Other
ACH-002296	-0.0388187	PCI38	Head and Neck Squamous Cell Carcinoma	Head and Neck	Head and Neck Squamous Cell Carcinoma		Other
ACH-002295	-0.185598	PCI30	Head and Neck Squamous Cell Carcinoma	Head and Neck	Head and Neck Squamous Cell Carcinoma		Other
ACH-001639	-0.150706	ROS50	Mature B-Cell Neoplasms	Lymphoid	Mature B-Cell Neoplasms		Other
ACH-001652	0.0873638	SKGII	Cervical Squamous Cell Carcinoma	Cervix	Cervical Squamous Cell Carcinoma	0.0143553	Other
ACH-001651	-0.0386505	SKGI	Cervical Squamous Cell Carcinoma	Cervix	Cervical Squamous Cell Carcinoma	0.0143553	Other
ACH-001650	-0.0423608	SISO	Cervical Adenocarcinoma	Cervix	Cervical Adenocarcinoma	0.526069	Other
ACH-001649	-0.0892772	SHMAC5	Prostate Adenocarcinoma	Prostate	Prostate Adenocarcinoma	0.189034	Other
ACH-001648	-0.102858	SHMAC4	Prostate Adenocarcinoma	Prostate	Prostate Adenocarcinoma	0	Other
ACH-001647	-0.167827	SHI1	Acute Myeloid Leukemia	Myeloid	Acute Myeloid Leukemia	0.163499	Other
ACH-001645	-0.147265	SEKI	Melanoma	Skin	Melanoma	0.0426443	Other
ACH-001641	-0.212422	SAT	Head and Neck Squamous Cell Carcinoma	Head and Neck	Head and Neck Squamous Cell Carcinoma	0	Other
ACH-001653	-0.067034	SKGT2	Esophagogastric Adenocarcinoma	Esophagus/Stomach	Esophagogastric Adenocarcinoma	0.214125	Other
ACH-001634	0.0999138	PGA1	Mature B-Cell Neoplasms	Lymphoid	Mature B-Cell Neoplasms	1.18269	Other
ACH-001632	-0.0913922	PEO4	Ovarian Epithelial Tumor	Ovary/Fallopian Tube	Ovarian Epithelial Tumor	0.0840643	Other
ACH-001630	-0.0437311	PEO1	Ovarian Epithelial Tumor	Ovary/Fallopian Tube	Ovarian Epithelial Tumor	0.238787	Other
ACH-001628	-0.0793588	PEA1	Ovarian Epithelial Tumor	Ovary/Fallopian Tube	Ovarian Epithelial Tumor	3.71699	Other
ACH-001627	0.0511842	P4E6	Prostate Adenocarcinoma	Prostate	Prostate Adenocarcinoma	0.0285692	Other
ACH-001626	-0.330138	OSC20	Head and Neck Squamous Cell Carcinoma	Head and Neck	Head and Neck Squamous Cell Carcinoma	0	Other
ACH-001625	-0.10435	OSC19	Head and Neck Squamous Cell Carcinoma	Head and Neck	Head and Neck Squamous Cell Carcinoma	0.0840643	Other
ACH-001624	-0.236586	ONDA9	Diffuse Glioma	CNS/Brain	Diffuse Glioma	0.0143553	Other
ACH-001673	-0.0595055	TFK1	Intraductal Papillary Neoplasm of the Bile Duct	Biliary Tract	Intraductal Papillary Neoplasm of the Bile Duct	2.26903	Other
ACH-001691	-0.0132374	UPCISCC029A	Head and Neck Squamous Cell Carcinoma	Head and Neck	Head and Neck Squamous Cell Carcinoma	0	Other
ACH-001690	-0.0248291	UPCISCC026	Head and Neck Squamous Cell Carcinoma	Head and Neck	Head and Neck Squamous Cell Carcinoma	0.0285692	Other
ACH-001688	0.289203	UMRC7	Renal Cell Carcinoma	Kidney	Renal Cell Carcinoma	5.70598	Other
ACH-001687	-0.0747173	UMRC3	Renal Cell Carcinoma	Kidney	Renal Cell Carcinoma	2.40599	Other
ACH-001685	-0.123221	UHO1	Hodgkin Lymphoma	Lymphoid	Hodgkin Lymphoma	0.0426443	Other
ACH-001677	0.0115832	U2904	Mature B-Cell Neoplasms	Lymphoid	Mature B-Cell Neoplasms	0	Other
ACH-001675	-0.0856351	TR146	Head and Neck Squamous Cell Carcinoma	Head and Neck	Head and Neck Squamous Cell Carcinoma		Other
ACH-001674	-0.16398	TGW	Neuroblastoma	Peripheral Nervous System	Neuroblastoma	0.124328	Other
ACH-001623	-0.130681	ONDA8	Diffuse Glioma	CNS/Brain	Diffuse Glioma	0	Other
ACH-001670	-0.0448912	TASK1	Embryonal Tumor	CNS/Brain	Embryonal Tumor	1.29278	Other
ACH-001669	-0.0513131	TANOUE	B-Lymphoblastic Leukemia/Lymphoma	Lymphoid	B-Lymphoblastic Leukemia/Lymphoma	0.713696	Other
ACH-001668	0.243883	SUSA	Non-Seminomatous Germ Cell Tumor	Testis	Non-Seminomatous Germ Cell Tumor	1.88362	Other
ACH-001664	-0.0493073	SNU638	Esophagogastric Adenocarcinoma	Esophagus/Stomach	Esophagogastric Adenocarcinoma	0.0565835	Other
ACH-001656	-0.0135426	SKNO1	Acute Myeloid Leukemia	Myeloid	Acute Myeloid Leukemia	0.0426443	Other
ACH-001655	-0.14914	SKN	Uterine Sarcoma/Mesenchymal	Uterus	Uterine Sarcoma/Mesenchymal	0.0143553	Other
ACH-001654	-0.148508	SKGT4	Esophagogastric Adenocarcinoma	Esophagus/Stomach	Esophagogastric Adenocarcinoma	0.15056	Other
ACH-001555	-0.0866886	MERO14	Pleural Mesothelioma	Pleura	Pleural Mesothelioma	0.111031	Other
ACH-001566	-0.0309123	MM370	Melanoma	Skin	Melanoma	0.176323	Other
ACH-001563	-0.0757273	MM127	Melanoma	Skin	Melanoma	0	Other
ACH-001562	-0.0702705	MERO95	Pleural Mesothelioma	Pleura	Pleural Mesothelioma	0.163499	Other
ACH-001560	-0.148006	MERO83	Pleural Mesothelioma	Pleura	Pleural Mesothelioma	0	Other
ACH-001559	-0.00511125	MERO82	Pleural Mesothelioma	Pleura	Pleural Mesothelioma	0	Other
ACH-001558	-0.193413	MERO48A	Pleural Mesothelioma	Pleura	Pleural Mesothelioma	0	Other
ACH-001557	-0.0976663	MERO41	Pleural Mesothelioma	Pleura	Pleural Mesothelioma	0	Other
ACH-001556	-0.0292733	MERO25	Pleural Mesothelioma	Pleura	Pleural Mesothelioma	1.02857	Other
ACH-001567	-0.0393578	MM383	Melanoma	Skin	Melanoma	0.298658	Other
ACH-001554	-0.0188985	MEL202	Ocular Melanoma	Eye	Ocular Melanoma	0.0143553	Other
ACH-001552	-0.197816	MCC26	Merkel Cell Carcinoma	Skin	Merkel Cell Carcinoma	0.0143553	Other
ACH-001551	-0.179116	MCC142	Merkel Cell Carcinoma	Skin	Merkel Cell Carcinoma	0.286881	Other
ACH-001550	-0.221047	MCC13	Merkel Cell Carcinoma	Skin	Merkel Cell Carcinoma	0.831877	Other
ACH-001549	-0.0220951	LU135	Lung Neuroendocrine Tumor	Lung	Lung Neuroendocrine Tumor	0	Other
ACH-001548	-0.0310029	LS	Neuroblastoma	Peripheral Nervous System	Neuroblastoma	0.0840643	Other
ACH-001547	-0.209164	LO68	Pleural Mesothelioma	Pleura	Pleural Mesothelioma	0	Other
ACH-001607	-0.0667672	NOZ	Intracholecystic Papillary Neoplasm	Biliary Tract	Intracholecystic Papillary Neoplasm	0.0976108	Other
ACH-001622	-0.160741	ONDA7	Diffuse Glioma	CNS/Brain	Diffuse Glioma	0	Other
ACH-001619	-0.159567	OCUG1	Intracholecystic Papillary Neoplasm	Biliary Tract	Intracholecystic Papillary Neoplasm	1.79909	Other
ACH-001618	-0.203504	OCIM2	Acute Myeloid Leukemia	Myeloid	Acute Myeloid Leukemia	0	Other
ACH-001616	-0.0352049	OCILY18	Mature B-Cell Neoplasms	Lymphoid	Mature B-Cell Neoplasms	0.137504	Other
ACH-001611	-0.00571705	NP8	Diffuse Glioma	CNS/Brain	Diffuse Glioma	0.124328	Other
ACH-001610	-0.198579	NP5	Diffuse Glioma	CNS/Brain	Diffuse Glioma	0.475085	Other
ACH-001609	-0.264586	NP3	Diffuse Glioma	CNS/Brain	Diffuse Glioma	0	Other
ACH-001608	-0.24281	NP2	Diffuse Glioma	CNS/Brain	Diffuse Glioma	0	Other
ACH-001692	0.0145405	UPCISCC040	Head and Neck Squamous Cell Carcinoma	Head and Neck	Head and Neck Squamous Cell Carcinoma	0	Other
ACH-001606	0.00214019	NO11	Diffuse Glioma	CNS/Brain	Diffuse Glioma		Other
ACH-001605	0.0311061	NO10	Diffuse Glioma	CNS/Brain	Diffuse Glioma	0.0565835	Other
ACH-001603	-0.251757	NH12	Neuroblastoma	Peripheral Nervous System	Neuroblastoma	0.0426443	Other
ACH-001577	0.226011	MUTZ8	Acute Myeloid Leukemia	Myeloid	Acute Myeloid Leukemia	0.137504	Other
ACH-001574	-0.0387404	MOLM14	Acute Myeloid Leukemia	Myeloid	Acute Myeloid Leukemia	0	Other
ACH-001570	-0.0738897	MM426	Melanoma	Skin	Melanoma	0.432959	Other
ACH-001568	-0.0211555	MM386	Melanoma	Skin	Melanoma	0	Other
ACH-001850	-0.105925	G415	Intracholecystic Papillary Neoplasm	Biliary Tract	Intracholecystic Papillary Neoplasm	0	Other
ACH-001863	0.0946052	TKKK	Intraductal Papillary Neoplasm of the Bile Duct	Biliary Tract	Intraductal Papillary Neoplasm of the Bile Duct	1.31615	Other
ACH-001862	-0.0321351	TGBC52TKB	Ampullary Carcinoma	Ampulla of Vater	Ampullary Carcinoma	0.15056	Other
ACH-001861	-0.0781446	TGBC1TKB	Intracholecystic Papillary Neoplasm	Biliary Tract	Intracholecystic Papillary Neoplasm	0.275007	Other
ACH-001858	-0.138667	SSP25	Intraductal Papillary Neoplasm of the Bile Duct	Biliary Tract	Intraductal Papillary Neoplasm of the Bile Duct	0.189034	Other
ACH-001857	-0.11899	SG231	Intraductal Papillary Neoplasm of the Bile Duct	Biliary Tract	Intraductal Papillary Neoplasm of the Bile Duct	2.09424	Other
ACH-001856	-0.0694685	RBE	Intraductal Papillary Neoplasm of the Bile Duct	Biliary Tract	Intraductal Papillary Neoplasm of the Bile Duct	3.75916	Other
ACH-001853	-0.171028	KMCH1	Hepatocellular Carcinoma plus Intrahepatic Cholangiocarcinoma	Liver	Hepatocellular Carcinoma plus Intrahepatic Cholangiocarcinoma	1.38405	Other
ACH-001852	-0.0765494	HKGZCC	Intraductal Papillary Neoplasm of the Bile Duct	Biliary Tract	Intraductal Papillary Neoplasm of the Bile Duct	0.378512	Other
ACH-001864	-0.227883	YSCCC	Intraductal Papillary Neoplasm of the Bile Duct	Biliary Tract	Intraductal Papillary Neoplasm of the Bile Duct	0.871844	Other
ACH-001849	-0.124354	ICC9	Intraductal Papillary Neoplasm of the Bile Duct	Biliary Tract	Intraductal Papillary Neoplasm of the Bile Duct	0	Other
ACH-001848	-0.180343	ICC8	Intraductal Papillary Neoplasm of the Bile Duct	Biliary Tract	Intraductal Papillary Neoplasm of the Bile Duct	0.536053	Other
ACH-001844	-0.0190911	ICC4	Intraductal Papillary Neoplasm of the Bile Duct	Biliary Tract	Intraductal Papillary Neoplasm of the Bile Duct	6.83491	Other
ACH-001843	-0.0416781	ICC3	Intraductal Papillary Neoplasm of the Bile Duct	Biliary Tract	Intraductal Papillary Neoplasm of the Bile Duct	0	Other
ACH-001842	0.0879722	ICC2	Intraductal Papillary Neoplasm of the Bile Duct	Biliary Tract	Intraductal Papillary Neoplasm of the Bile Duct	0.632268	Other
ACH-001841	0.0395269	ICC15	Intraductal Papillary Neoplasm of the Bile Duct	Biliary Tract	Intraductal Papillary Neoplasm of the Bile Duct	0.214125	Other
ACH-001839	-0.0479291	ICC137	Intraductal Papillary Neoplasm of the Bile Duct	Biliary Tract	Intraductal Papillary Neoplasm of the Bile Duct	5.93239	Other
ACH-001982	-0.141215	NZM3	Melanoma	Skin	Melanoma	1.39506	Other
ACH-002001	0.0620812	A375SKINCJ1	Melanoma	Skin	Melanoma	0	Other
ACH-001999	-0.00874482	9505BIK	Pancreatic Adenocarcinoma	Pancreas	Pancreatic Adenocarcinoma	0.941106	Other
ACH-001997	-0.167574	ECC2	Intraductal Papillary Neoplasm of the Bile Duct	Biliary Tract	Intraductal Papillary Neoplasm of the Bile Duct	0.238787	Other
ACH-001993	-0.196697	NALM16	B-Lymphoblastic Leukemia/Lymphoma	Lymphoid	B-Lymphoblastic Leukemia/Lymphoma	0.0840643	Other
ACH-001992	-0.140174	ONE58	Pleural Mesothelioma	Pleura	Pleural Mesothelioma	0.0143553	Other
ACH-001991	-0.329641	NZOV9	Ovarian Epithelial Tumor	Ovary/Fallopian Tube	Ovarian Epithelial Tumor	0.0703893	Other
ACH-001990	-0.107854	NZM7	Melanoma	Skin	Melanoma	0.298658	Other
ACH-001986	-0.206422	NZM42	Melanoma	Skin	Melanoma	0.0565835	Other
ACH-001838	-0.174276	ICC12	Intraductal Papillary Neoplasm of the Bile Duct	Biliary Tract	Intraductal Papillary Neoplasm of the Bile Duct	0.0703893	Other
ACH-001977	-0.146904	NO36	Pleural Mesothelioma	Pleura	Pleural Mesothelioma	0	Other
ACH-001975	-0.340563	MM576	Melanoma	Skin	Melanoma	0	Other
ACH-001973	-0.0528747	MM485	Melanoma	Skin	Melanoma	0.124328	Other
ACH-001970	-0.127159	MM253	Melanoma	Skin	Melanoma	1.0635	Other
ACH-001961	-0.0579432	GB2	Intracholecystic Papillary Neoplasm	Biliary Tract	Intracholecystic Papillary Neoplasm	4.55643	Other
ACH-001960	-0.0984255	CCSW1	Intraductal Papillary Neoplasm of the Bile Duct	Biliary Tract	Intraductal Papillary Neoplasm of the Bile Duct	0.176323	Other
ACH-001959	-0.010371	CCLP1	Intraductal Papillary Neoplasm of the Bile Duct	Biliary Tract	Intraductal Papillary Neoplasm of the Bile Duct	0	Other
ACH-001709	-0.0647488	WSUNHL	Mature B-Cell Neoplasms	Lymphoid	Mature B-Cell Neoplasms	0	Other
ACH-001745	-0.115468	RHJT	Rhabdomyosarcoma	Soft Tissue	Rhabdomyosarcoma	0.0703893	Other
ACH-001740	-0.129363	RH28	Rhabdomyosarcoma	Soft Tissue	Rhabdomyosarcoma	0.176323	Other
ACH-001737	-0.0219321	CTV1DM	Mature T and NK Neoplasms	Lymphoid	Mature T and NK Neoplasms	0.0426443	Other
ACH-001736	-0.0904251	HB1119	B-Lymphoblastic Leukemia/Lymphoma	Lymphoid	B-Lymphoblastic Leukemia/Lymphoma	0.137504	Other
ACH-001735	-0.161574	SEMK2	B-Lymphoblastic Leukemia/Lymphoma	Lymphoid	B-Lymphoblastic Leukemia/Lymphoma	0.263034	Other
ACH-001719	0.0483008	OCIC4P	Ovarian Epithelial Tumor	Ovary/Fallopian Tube	Ovarian Epithelial Tumor	5.15462	Other
ACH-001715	-0.291624	CAL72	Osteosarcoma	Bone	Osteosarcoma	0.0976108	Other
ACH-001711	0.300262	PFSK1	Embryonal Tumor	CNS/Brain	Embryonal Tumor	0.137504	Other
ACH-001750	0.0551623	TTC442	Rhabdomyosarcoma	Soft Tissue	Rhabdomyosarcoma	0.201634	Other
ACH-001707	-0.134338	WAOSEL	Mature B-Cell Neoplasms	Lymphoid	Mature B-Cell Neoplasms	0.0285692	Other
ACH-001702	-0.0575584	VAESBJ	Epithelioid Sarcoma	Soft Tissue	Epithelioid Sarcoma	2.20789	Other
ACH-001701	-0.0827755	UPCISCC200	Head and Neck Squamous Cell Carcinoma	Head and Neck	Head and Neck Squamous Cell Carcinoma	0.137504	Other
ACH-001699	-0.121508	UPCISCC131	Head and Neck Squamous Cell Carcinoma	Head and Neck	Head and Neck Squamous Cell Carcinoma	0.0426443	Other
ACH-001698	-0.281211	UPCISCC116	Head and Neck Squamous Cell Carcinoma	Head and Neck	Head and Neck Squamous Cell Carcinoma	0.0976108	Other
ACH-001696	-0.106927	UPCISCC111	Head and Neck Squamous Cell Carcinoma	Head and Neck	Head and Neck Squamous Cell Carcinoma	0	Other
ACH-001694	-0.192405	UPCISCC074	Head and Neck Squamous Cell Carcinoma	Head and Neck	Head and Neck Squamous Cell Carcinoma	0.0976108	Other
ACH-001799	-0.0796522	LPS141	Liposarcoma	Soft Tissue	Liposarcoma	0	Other
ACH-001836	-0.150086	ICC108	Intraductal Papillary Neoplasm of the Bile Duct	Biliary Tract	Intraductal Papillary Neoplasm of the Bile Duct	0.823749	Other
ACH-001835	-0.0726943	ICC106	Intraductal Papillary Neoplasm of the Bile Duct	Biliary Tract	Intraductal Papillary Neoplasm of the Bile Duct	1.774	Other
ACH-001834	0.0129495	ICC10	Intraductal Papillary Neoplasm of the Bile Duct	Biliary Tract	Intraductal Papillary Neoplasm of the Bile Duct	4.23573	Other
ACH-001820	-0.143181	COLO824	Breast Neoplasm, NOS	Breast	Breast Neoplasm, NOS	0	Other
ACH-001819	-0.0805187	MFM223	Invasive Breast Carcinoma	Breast	Invasive Breast Carcinoma	0.0285692	Other
ACH-001814	0.0957248	OS252	Osteosarcoma	Bone	Osteosarcoma	0	Other
ACH-001804	-0.10525	LPS510	Liposarcoma	Soft Tissue	Liposarcoma	0	Other
ACH-001802	0.0490166	LPS853	Liposarcoma	Soft Tissue	Liposarcoma	0	Other
ACH-000859	-0.105769	HCC1954	Breast Ductal Carcinoma In Situ	Breast	Breast Ductal Carcinoma In Situ	0.124328	Other
ACH-001796	-0.270905	95T1000	Liposarcoma	Soft Tissue	Liposarcoma	0	Other
ACH-001795	0.00100201	94T778	Liposarcoma	Soft Tissue	Liposarcoma	0.0143553	Other
ACH-001794	-0.169038	93T449	Liposarcoma	Soft Tissue	Liposarcoma	0.0143553	Other
ACH-001793	-0.0927735	LPS27	Liposarcoma	Soft Tissue	Liposarcoma	0.0143553	Other
ACH-001791	-0.0550211	LPS6	Liposarcoma	Soft Tissue	Liposarcoma	0.201634	Other
ACH-001786	-0.0634894	SNU1544	Colorectal Adenocarcinoma	Bowel	Colorectal Adenocarcinoma	0.111031	Other
ACH-001765	-0.0503853	RH4	Rhabdomyosarcoma	Soft Tissue	Rhabdomyosarcoma	0.0840643	Other
ACH-000311	0.108732	NCIH2122	Non-Small Cell Lung Cancer	Lung	Non-Small Cell Lung Cancer	0.62293	Other
ACH-000320	0.00144134	PSN1	Pancreatic Adenocarcinoma	Pancreas	Pancreatic Adenocarcinoma	0.0285692	Other
ACH-000319	0.0249234	MPP89	Pleural Mesothelioma	Pleura	Pleural Mesothelioma	0.367371	Other
ACH-000318	-0.0876426	TE10	Esophageal Squamous Cell Carcinoma	Esophagus/Stomach	Esophageal Squamous Cell Carcinoma	0.411426	Other
ACH-000317	-0.0845756	TUHR14TKB	Renal Cell Carcinoma	Kidney	Renal Cell Carcinoma	8.78996	Other
ACH-000316	-0.184301	SNU886	Hepatocellular Carcinoma	Liver	Hepatocellular Carcinoma	0.895303	Other
ACH-000315	-0.215023	KARPAS422	Mature B-Cell Neoplasms	Lymphoid	Mature B-Cell Neoplasms	0.163499	Other
ACH-000313	0.069518	KMRC3	Renal Cell Carcinoma	Kidney	Renal Cell Carcinoma	6.9034	Other
ACH-000312	-0.0345871	SKNBE2	Neuroblastoma	Peripheral Nervous System	Neuroblastoma	0.275007	Other
ACH-000322	-0.167634	HT144	Melanoma	Skin	Melanoma	0.176323	Other
ACH-000310	-0.0752026	IMR32	Neuroblastoma	Peripheral Nervous System	Neuroblastoma	0.124328	Other
ACH-000308	-0.0507226	EFO21	Ovarian Epithelial Tumor	Ovary/Fallopian Tube	Ovarian Epithelial Tumor	2.30743	Other
ACH-000307	-0.109809	PK1	Pancreatic Adenocarcinoma	Pancreas	Pancreatic Adenocarcinoma	0.214125	Other
ACH-000305	-0.0895314	ECGI10	Esophageal Squamous Cell Carcinoma	Esophagus/Stomach	Esophageal Squamous Cell Carcinoma	0.432959	Other
ACH-000304	-0.117035	WM115	Melanoma	Skin	Melanoma	0.0840643	Other
ACH-000303	-0.038505	SNU5	Esophagogastric Adenocarcinoma	Esophagus/Stomach	Esophagogastric Adenocarcinoma	5.62088	Other
ACH-000302	-0.166452	SNU1077	Endometrial Carcinoma	Uterus	Endometrial Carcinoma	0.176323	Other
ACH-000296	0.066414	OUMS23	Colorectal Adenocarcinoma	Bowel	Colorectal Adenocarcinoma	0.695994	Other
ACH-000332	-0.121821	YAPC	Pancreatic Adenocarcinoma	Pancreas	Pancreatic Adenocarcinoma	0.687061	Other
ACH-000344	0.0251983	SNU668	Esophagogastric Adenocarcinoma	Esophagus/Stomach	Esophagogastric Adenocarcinoma	0.659925	Other
ACH-000343	-0.251543	NCIH522	Non-Small Cell Lung Cancer	Lung	Non-Small Cell Lung Cancer	1.40054	Other
ACH-000341	0.0247449	SKNFI	Neuroblastoma	Peripheral Nervous System	Neuroblastoma	0.0703893	Other
ACH-000339	-0.105965	HCC461	Non-Small Cell Lung Cancer	Lung	Non-Small Cell Lung Cancer	0.0565835	Other
ACH-000337	0.000285701	NCIH3122	Non-Small Cell Lung Cancer	Lung	Non-Small Cell Lung Cancer	0	Other
ACH-000336	-0.270237	OCIAML3	Acute Myeloid Leukemia	Myeloid	Acute Myeloid Leukemia	0.286881	Other
ACH-000335	-0.153161	MSTO211H	Pleural Mesothelioma	Pleura	Pleural Mesothelioma	0.0565835	Other
ACH-000334	-0.0462357	DB	Mature B-Cell Neoplasms	Lymphoid	Mature B-Cell Neoplasms	0.163499	Other
ACH-000295	-0.0942202	EM2	Myeloproliferative Neoplasms	Myeloid	Myeloproliferative Neoplasms	0.0285692	Other
ACH-000331	-0.0725248	ISTMES2	Pleural Mesothelioma	Pleura	Pleural Mesothelioma	5.20398	Other
ACH-000330	-0.155537	EFM19	Invasive Breast Carcinoma	Breast	Invasive Breast Carcinoma	0.400538	Other
ACH-000329	-0.129101	CCFSTTG1	Diffuse Glioma	CNS/Brain	Diffuse Glioma	0.0840643	Other
ACH-000326	0.0713776	JURLMK1	Myeloproliferative Neoplasms	Myeloid	Myeloproliferative Neoplasms	0.15056	Other
ACH-000325	-0.0231895	SNU620	Esophagogastric Adenocarcinoma	Esophagus/Stomach	Esophagogastric Adenocarcinoma	2.08746	Other
ACH-000324	-0.0407205	JHOC5	Ovarian Epithelial Tumor	Ovary/Fallopian Tube	Ovarian Epithelial Tumor	1.57531	Other
ACH-000323	-0.252995	42MGBA	Diffuse Glioma	CNS/Brain	Diffuse Glioma	0.0976108	Other
ACH-000259	-0.111288	KELLY	Neuroblastoma	Peripheral Nervous System	Neuroblastoma	0.111031	Other
ACH-000269	-0.47208	AM38	Diffuse Glioma	CNS/Brain	Diffuse Glioma	1.65992	Other
ACH-000266	-0.127834	SNU213	Pancreatic Adenocarcinoma	Pancreas	Pancreatic Adenocarcinoma	0.238787	Other
ACH-000265	-0.156708	KP4	Pancreatic Adenocarcinoma	Pancreas	Pancreatic Adenocarcinoma	0.495695	Other
ACH-000264	-0.196443	CALU6	Non-Small Cell Lung Cancer	Lung	Non-Small Cell Lung Cancer	0.111031	Other
ACH-000263	-0.174973	KASUMI1	Acute Myeloid Leukemia	Myeloid	Acute Myeloid Leukemia	0.31034	Other
ACH-000262	0.0224198	UOK101	Renal Cell Carcinoma	Kidney	Renal Cell Carcinoma	7.83378	Other
ACH-000261	-0.0735796	RERFLCAI	Non-Small Cell Lung Cancer	Lung	Non-Small Cell Lung Cancer	0.650765	Other
ACH-000260	-0.141602	SKNAS	Neuroblastoma	Peripheral Nervous System	Neuroblastoma	1.07724	Other
ACH-000271	-0.0873574	SUDHL10	Mature B-Cell Neoplasms	Lymphoid	Mature B-Cell Neoplasms	0.15056	Other
ACH-000258	0.122062	DU4475	Invasive Breast Carcinoma	Breast	Invasive Breast Carcinoma	6.42844	Other
ACH-000257	-0.220444	CORL279	Lung Neuroendocrine Tumor	Lung	Lung Neuroendocrine Tumor	0.62293	Other
ACH-000256	-0.122539	COV318	Ovarian Epithelial Tumor	Ovary/Fallopian Tube	Ovarian Epithelial Tumor	1.15704	Other
ACH-000255	-0.130864	LMSU	Esophagogastric Adenocarcinoma	Esophagus/Stomach	Esophagogastric Adenocarcinoma	0.632268	Other
ACH-000253	-0.0213119	COLO201	Colorectal Adenocarcinoma	Bowel	Colorectal Adenocarcinoma	2.75702	Other
ACH-000252	-0.198543	LS1034	Colorectal Adenocarcinoma	Bowel	Colorectal Adenocarcinoma	3.78869	Other
ACH-000251	-0.115609	NCIH2887	Non-Small Cell Lung Cancer	Lung	Non-Small Cell Lung Cancer	3.36737	Other
ACH-000280	0.0715188	SNU840	Ovarian Epithelial Tumor	Ovary/Fallopian Tube	Ovarian Epithelial Tumor	0.286881	Other
ACH-000294	-0.15171	NB4	Acute Myeloid Leukemia	Myeloid	Acute Myeloid Leukemia	0	Other
ACH-000293	-0.0864514	KLE	Endometrial Carcinoma	Uterus	Endometrial Carcinoma	0.863938	Other
ACH-000292	-0.0251441	NCIH841	Lung Neuroendocrine Tumor	Lung	Lung Neuroendocrine Tumor	0.124328	Other
ACH-000291	-0.0348282	OV90	Ovarian Epithelial Tumor	Ovary/Fallopian Tube	Ovarian Epithelial Tumor	0.992768	Other
ACH-000290	-0.0999365	NCIH209	Lung Neuroendocrine Tumor	Lung	Lung Neuroendocrine Tumor	2.36737	Other
ACH-000288	-0.129551	BT549	Invasive Breast Carcinoma	Breast	Invasive Breast Carcinoma	0.0976108	Other
ACH-000286	0.0464147	SNU1033	Colorectal Adenocarcinoma	Bowel	Colorectal Adenocarcinoma	1.9782	Other
ACH-000281	-0.221556	KP2	Pancreatic Adenocarcinoma	Pancreas	Pancreatic Adenocarcinoma	0.137504	Other
ACH-000346	-0.0663252	JVM3	Mature B-Cell Neoplasms	Lymphoid	Mature B-Cell Neoplasms	0.275007	Other
ACH-000279	0.0333125	EWS502	Ewing Sarcoma	Bone	Ewing Sarcoma	0.0143553	Other
ACH-000278	-0.0136316	COV362	Ovarian Epithelial Tumor	Ovary/Fallopian Tube	Ovarian Epithelial Tumor	0.137504	Other
ACH-000277	-0.138202	HCC1419	Invasive Breast Carcinoma	Breast	Invasive Breast Carcinoma	0.0840643	Other
ACH-000276	-0.175756	HCC38	Invasive Breast Carcinoma	Breast	Invasive Breast Carcinoma	0.389567	Other
ACH-000274	-0.180889	HS852T	Melanoma	Skin	Melanoma	0.124328	Other
ACH-000273	-0.158278	SF539	Diffuse Glioma	CNS/Brain	Diffuse Glioma	0.111031	Other
ACH-000272	0.11435	SLR24	Renal Cell Carcinoma	Kidney	Renal Cell Carcinoma	6.68902	Other
ACH-000410	-0.137843	SAOS2	Osteosarcoma	Bone	Osteosarcoma	0.0426443	Other
ACH-000422	0.0260896	SNU475	Hepatocellular Carcinoma	Liver	Hepatocellular Carcinoma	2.18587	Other
ACH-000421	-0.268617	SW837	Colorectal Adenocarcinoma	Bowel	Colorectal Adenocarcinoma	3.34199	Other
ACH-000420	-0.141832	SNU449	Hepatocellular Carcinoma	Liver	Hepatocellular Carcinoma	0.584963	Other
ACH-000417	-0.110628	PANC0813	Pancreatic Adenocarcinoma	Pancreas	Pancreatic Adenocarcinoma	0.0976108	Other
ACH-000416	-0.144239	NCIH838	Non-Small Cell Lung Cancer	Lung	Non-Small Cell Lung Cancer	0.0285692	Other
ACH-000415	-0.107121	BICR6	Head and Neck Squamous Cell Carcinoma	Head and Neck	Head and Neck Squamous Cell Carcinoma	0.0426443	Other
ACH-000414	-0.0674473	NCIH1944	Non-Small Cell Lung Cancer	Lung	Non-Small Cell Lung Cancer	3.62059	Other
ACH-000411	0.0711035	769P	Renal Cell Carcinoma	Kidney	Renal Cell Carcinoma	6.11853	Other
ACH-000424	0.0892081	TC71	Ewing Sarcoma	Bone	Ewing Sarcoma	0.0143553	Other
ACH-000408	-0.0791532	TE5	Esophageal Squamous Cell Carcinoma	Esophagus/Stomach	Esophageal Squamous Cell Carcinoma	0.15056	Other
ACH-000407	-0.184297	SNU685	Endometrial Carcinoma	Uterus	Endometrial Carcinoma	0.0143553	Other
ACH-000406	-0.118958	U937	Acute Myeloid Leukemia	Myeloid	Acute Myeloid Leukemia	0.0840643	Other
ACH-000405	0.0370459	MEC1	Mature B-Cell Neoplasms	Lymphoid	Mature B-Cell Neoplasms	0.0703893	Other
ACH-000404	-0.00199681	K029AX	Melanoma	Skin	Melanoma	0.137504	Other
ACH-000403	-0.0981836	NCIH747	Colorectal Adenocarcinoma	Bowel	Colorectal Adenocarcinoma	0.163499	Other
ACH-000402	-0.182986	BL70	Mature B-Cell Neoplasms	Lymphoid	Mature B-Cell Neoplasms	0.0565835	Other
ACH-000401	-0.139619	COLO800	Melanoma	Skin	Melanoma	0.0565835	Other
ACH-000435	-0.182714	EFE184	Endometrial Carcinoma	Uterus	Endometrial Carcinoma	3.06005	Other
ACH-000858	-0.129222	KNS62	Non-Small Cell Lung Cancer	Lung	Non-Small Cell Lung Cancer	0.111031	Other
ACH-000445	-0.511231	KNS60	Diffuse Glioma	CNS/Brain	Diffuse Glioma	1.09761	Other
ACH-000444	-0.2683	LU99	Non-Small Cell Lung Cancer	Lung	Non-Small Cell Lung Cancer	0.0565835	Other
ACH-000442	-0.122454	RERFLCSQ1	Non-Small Cell Lung Cancer	Lung	Non-Small Cell Lung Cancer	0.238787	Other
ACH-000441	-0.0545489	SH4	Melanoma	Skin	Melanoma	0.0703893	Other
ACH-000438	-0.159927	LU65	Non-Small Cell Lung Cancer	Lung	Non-Small Cell Lung Cancer	0.137504	Other
ACH-000437	-0.0511341	SW1088	Diffuse Glioma	CNS/Brain	Diffuse Glioma	0.659925	Other
ACH-000436	0.0425401	OCIMY7	Mature B-Cell Neoplasms	Lymphoid	Mature B-Cell Neoplasms	0.201634	Other
ACH-000398	0.0189847	RI1	Mature B-Cell Neoplasms	Lymphoid	Mature B-Cell Neoplasms	0.124328	Other
ACH-000434	-0.598987	NCIH1915	Non-Small Cell Lung Cancer	Lung	Non-Small Cell Lung Cancer	0.0565835	Other
ACH-000433	9.16994e-05	CAKI1	Renal Cell Carcinoma	Kidney	Renal Cell Carcinoma	2.41143	Other
ACH-000431	-0.0103883	NCIH1694	Lung Neuroendocrine Tumor	Lung	Lung Neuroendocrine Tumor	0.555816	Other
ACH-000430	-0.010511	TYKNU	Ovarian Epithelial Tumor	Ovary/Fallopian Tube	Ovarian Epithelial Tumor	0.0143553	Other
ACH-000427	-0.0440071	NCIN87	Esophagogastric Adenocarcinoma	Esophagus/Stomach	Esophagogastric Adenocarcinoma	1.23266	Other
ACH-000426	-0.161673	KMS20	Mature B-Cell Neoplasms	Lymphoid	Mature B-Cell Neoplasms		Other
ACH-000425	-0.137269	UACC62	Melanoma	Skin	Melanoma	0.176323	Other
ACH-000361	-0.0282514	SKHEP1	Hepatocellular Carcinoma	Liver	Hepatocellular Carcinoma	0.111031	Other
ACH-000370	-0.0243477	SNU626	Diffuse Glioma	CNS/Brain	Diffuse Glioma	0.137504	Other
ACH-000368	-0.303803	SNU1105	Diffuse Glioma	CNS/Brain	Diffuse Glioma	0.0976108	Other
ACH-000367	-0.192237	NCIH226	Pleural Mesothelioma	Pleura	Pleural Mesothelioma	4.85599	Other
ACH-000366	-0.0979276	SKNDZ	Neuroblastoma	Peripheral Nervous System	Neuroblastoma	0.201634	Other
ACH-000365	0.0130452	SUDHL4	Mature B-Cell Neoplasms	Lymphoid	Mature B-Cell Neoplasms	0.0840643	Other
ACH-000364	-0.071597	U2OS	Osteosarcoma	Bone	Osteosarcoma	0.275007	Other
ACH-000363	-0.0853291	SKMM2	Mature B-Cell Neoplasms	Lymphoid	Mature B-Cell Neoplasms	0.298658	Other
ACH-000362	0.093177	MOLM13	Acute Myeloid Leukemia	Myeloid	Acute Myeloid Leukemia	0	Other
ACH-000371	-0.0800697	RL	Mature B-Cell Neoplasms	Lymphoid	Mature B-Cell Neoplasms	0.0703893	Other
ACH-000359	-0.127649	MG63	Osteosarcoma	Bone	Osteosarcoma	0.176323	Other
ACH-000356	-0.000917965	MKN45	Esophagogastric Adenocarcinoma	Esophagus/Stomach	Esophagogastric Adenocarcinoma	1.27501	Other
ACH-000355	0.190678	NCIH82	Lung Neuroendocrine Tumor	Lung	Lung Neuroendocrine Tumor	0.263034	Other
ACH-000354	-0.10632	CAPAN1	Pancreatic Adenocarcinoma	Pancreas	Pancreatic Adenocarcinoma	1.94111	Other
ACH-000352	-0.140346	HCC1428	Invasive Breast Carcinoma	Breast	Invasive Breast Carcinoma	0.226509	Other
ACH-000350	-0.0734607	COLO678	Colorectal Adenocarcinoma	Bowel	Colorectal Adenocarcinoma	0.0285692	Other
ACH-000348	-0.147871	RPMI7951	Melanoma	Skin	Melanoma	0.0565835	Other
ACH-000385	-0.268302	SKRC52	Renal Cell Carcinoma	Kidney	Renal Cell Carcinoma	4.81967	Other
ACH-000397	-0.086704	TEN	Endometrial Carcinoma	Uterus	Endometrial Carcinoma	2.15704	Other
ACH-000396	0.206777	J82	Bladder Urothelial Carcinoma	Bladder/Urinary Tract	Bladder Urothelial Carcinoma	0.0840643	Other
ACH-000395	-0.118044	NCIH520	Non-Small Cell Lung Cancer	Lung	Non-Small Cell Lung Cancer	0.0840643	Other
ACH-000393	-0.131081	HLF	Hepatocellular Carcinoma	Liver	Hepatocellular Carcinoma	2.56071	Other
ACH-000391	-0.0233401	MHHES1	Ewing Sarcoma	Bone	Ewing Sarcoma	0.250962	Other
ACH-000390	-0.0770493	LUDLU1	Non-Small Cell Lung Cancer	Lung	Non-Small Cell Lung Cancer	0.0840643	Other
ACH-000389	-0.0775677	H4	Diffuse Glioma	CNS/Brain	Diffuse Glioma	0.464668	Other
ACH-000387	-0.190061	TF1	Acute Myeloid Leukemia	Myeloid	Acute Myeloid Leukemia	0.124328	Other
ACH-000250	0.0930125	KMRC20	Renal Cell Carcinoma	Kidney	Renal Cell Carcinoma	8.08619	Other
ACH-000383	-0.0322445	OE33	Esophagogastric Adenocarcinoma	Esophagus/Stomach	Esophagogastric Adenocarcinoma	0.678072	Other
ACH-000381	-0.177993	T84	Colorectal Adenocarcinoma	Bowel	Colorectal Adenocarcinoma	1.85997	Other
ACH-000378	-0.0877735	NCIH647	Non-Small Cell Lung Cancer	Lung	Non-Small Cell Lung Cancer	0.0703893	Other
ACH-000377	-0.0101931	SNU478	Ampullary Carcinoma	Ampulla of Vater	Ampullary Carcinoma	2.06695	Other
ACH-000376	-0.194237	SF295	Diffuse Glioma	CNS/Brain	Diffuse Glioma	0.137504	Other
ACH-000375	-0.120927	G402	Renal Cell Carcinoma	Kidney	Renal Cell Carcinoma	0.111031	Other
ACH-000374	0.0226666	HCC1143	Invasive Breast Carcinoma	Breast	Invasive Breast Carcinoma	0.226509	Other
ACH-002478	-0.0496819	BC2	Mature B-Cell Neoplasms	Lymphoid	Mature B-Cell Neoplasms		Other
ACH-002523	-0.210611	SNU739	Hepatocellular Carcinoma	Liver	Hepatocellular Carcinoma	0.687061	Other
ACH-002522	0.126021	SNU2292	Non-Small Cell Lung Cancer	Lung	Non-Small Cell Lung Cancer	0	Other
ACH-002512	0.191864	MM160113	Melanoma	Skin	Melanoma	0.0426443	Other
ACH-002511	-0.111273	M140325	Melanoma	Skin	Melanoma	0	Other
ACH-002510	-0.200116	M040416	Melanoma	Skin	Melanoma	0	Other
ACH-002508	-0.109508	WM3211	Melanoma	Skin	Melanoma	0.0285692	Other
ACH-002486	-0.0759667	MESOV	Ovarian Epithelial Tumor	Ovary/Fallopian Tube	Ovarian Epithelial Tumor	1.97085	Other
ACH-002485	-0.19305	MAVER1	Mature B-Cell Neoplasms	Lymphoid	Mature B-Cell Neoplasms	0	Other
ACH-002524	-0.0848498	SNU251	Ovarian Epithelial Tumor	Ovary/Fallopian Tube	Ovarian Epithelial Tumor	0.226509	Other
ACH-002471	-0.0664377	OS052	Osteosarcoma	Bone	Osteosarcoma	0	Other
ACH-002467	-0.215655	RPE1SS51	Non-Cancerous	Eye	Non-Cancerous	0	Other
ACH-002465	-0.143214	RPE1SS119	Non-Cancerous	Eye	Non-Cancerous	0	Other
ACH-002464	-0.210529	RPE1SS6	Non-Cancerous	Eye	Non-Cancerous	0	Other
ACH-002463	-0.0799834	RPE1SS77	Non-Cancerous	Eye	Non-Cancerous	0	Other
ACH-002462	-0.134812	RPE1SS48	Non-Cancerous	Eye	Non-Cancerous	0	Other
ACH-002461	-0.0179789	RVH421SKINFV1	Melanoma	Skin	Melanoma	0	Other
ACH-002460	-0.161841	HT144SKINFV2	Melanoma	Skin	Melanoma	0.0840643	Other
ACH-002659	-0.0841492	JVE127	Colorectal Adenocarcinoma	Bowel	Colorectal Adenocarcinoma	0.948601	Other
ACH-000137	-0.228235	8MGBA	Diffuse Glioma	CNS/Brain	Diffuse Glioma	0.632268	Other
ACH-000133	-0.211681	HS729	Rhabdomyosarcoma	Soft Tissue	Rhabdomyosarcoma	0.214125	Other
ACH-000132	-0.120387	JHOS2	Ovarian Epithelial Tumor	Ovary/Fallopian Tube	Ovarian Epithelial Tumor	0.189034	Other
ACH-000128	-0.0047782	LN319	Diffuse Glioma	CNS/Brain	Diffuse Glioma	0.765535	Other
ACH-000127	-0.0403795	SLR20	Bladder Urothelial Carcinoma	Bladder/Urinary Tract	Bladder Urothelial Carcinoma	0.238787	Other
ACH-002672	-0.0274299	MAPACHS77	Pancreatic Adenocarcinoma	Pancreas	Pancreatic Adenocarcinoma	0.790772	Other
ACH-002669	-0.0836348	KP363T	Colorectal Adenocarcinoma	Bowel	Colorectal Adenocarcinoma	0.163499	Other
ACH-002664	-0.0889073	JVE253	Colorectal Adenocarcinoma	Bowel	Colorectal Adenocarcinoma	0.0285692	Other
ACH-002459	-0.174822	HT144SKINFV3	Melanoma	Skin	Melanoma	0.124328	Other
ACH-002654	0.118391	JVE015	Colorectal Adenocarcinoma	Bowel	Colorectal Adenocarcinoma	2.49313	Other
ACH-002650	-0.0652719	ETCC016	Non-Small Cell Lung Cancer	Lung	Non-Small Cell Lung Cancer	0	Other
ACH-002647	-0.11989	CCC5	Intraductal Papillary Neoplasm of the Bile Duct	Biliary Tract	Intraductal Papillary Neoplasm of the Bile Duct	0	Other
ACH-002687	-0.0457406	WM3772F	Ocular Melanoma	Eye	Ocular Melanoma	0.275007	Other
ACH-002533	-0.0556385	SNU482	Renal Cell Carcinoma	Kidney	Renal Cell Carcinoma	2.19219	Other
ACH-002531	-0.043328	SNU2535	Non-Small Cell Lung Cancer	Lung	Non-Small Cell Lung Cancer	0.604071	Other
ACH-002526	-0.30171	SNU1327	Non-Small Cell Lung Cancer	Lung	Non-Small Cell Lung Cancer	0.0703893	Other
ACH-000077	-0.211188	MJ	Non-Hodgkin Lymphoma	Lymphoid	Non-Hodgkin Lymphoma	0.0565835	Other
ACH-000094	0.0647498	HPAFII	Pancreatic Adenocarcinoma	Pancreas	Pancreatic Adenocarcinoma	4.17473	Other
ACH-000093	-0.149658	PANC0504	Pancreatic Adenocarcinoma	Pancreas	Pancreatic Adenocarcinoma	0.214125	Other
ACH-000092	-0.0770701	NCIH2452	Pleural Mesothelioma	Pleura	Pleural Mesothelioma	3.36177	Other
ACH-000090	-0.209963	PC3	Prostate Adenocarcinoma	Prostate	Prostate Adenocarcinoma	0.0703893	Other
ACH-000086	-0.0329561	ACCMESO1	Pleural Mesothelioma	Pleura	Pleural Mesothelioma	0.189034	Other
ACH-000085	-0.118797	T3M4	Pancreatic Adenocarcinoma	Pancreas	Pancreatic Adenocarcinoma	0.124328	Other
ACH-000082	-0.0828327	G292CLONEA141B1	Osteosarcoma	Bone	Osteosarcoma	0.0143553	Other
ACH-000078	-0.166107	MHHNB11	Neuroblastoma	Peripheral Nervous System	Neuroblastoma	0.432959	Other
ACH-000095	-0.0737359	D341Med	Embryonal Tumor	CNS/Brain	Embryonal Tumor	0.226509	Other
ACH-000076	0.173172	NCO2	Myeloproliferative Neoplasms	Myeloid	Myeloproliferative Neoplasms	0.137504	Other
ACH-000075	-0.151707	U87MG	Diffuse Glioma	CNS/Brain	Diffuse Glioma	0.137504	Other
ACH-000074	-0.119573	KU812	Myeloproliferative Neoplasms	Myeloid	Myeloproliferative Neoplasms	0.137504	Other
ACH-000070	-0.169978	697	B-Lymphoblastic Leukemia/Lymphoma	Lymphoid	B-Lymphoblastic Leukemia/Lymphoma	0.0143553	Other
ACH-000067	-0.0317639	HS683	Diffuse Glioma	CNS/Brain	Diffuse Glioma	0.0703893	Other
ACH-000060	-0.0480826	PANC1005	Pancreatic Adenocarcinoma	Pancreas	Pancreatic Adenocarcinoma	2.35332	Other
ACH-000055	-0.0406122	D283MED	Embryonal Tumor	CNS/Brain	Embryonal Tumor	0.163499	Other
ACH-000113	-0.0170367	OCIAML2	Acute Myeloid Leukemia	Myeloid	Acute Myeloid Leukemia	0.443607	Other
ACH-002458	-0.123922	HT144SKINFV1	Melanoma	Skin	Melanoma	0	Other
ACH-002446	0.00488388	CCLFUPGI0005T	Esophagogastric Adenocarcinoma	Esophagus/Stomach	Esophagogastric Adenocarcinoma	1.81558	Other
ACH-000124	-0.0850433	OCILY19	Mature B-Cell Neoplasms	Lymphoid	Mature B-Cell Neoplasms	0.137504	Other
ACH-000123	-0.194785	COV434	Ovarian Epithelial Tumor	Ovary/Fallopian Tube	Ovarian Epithelial Tumor	0.0426443	Other
ACH-000120	0.0793597	CHP212	Neuroblastoma	Peripheral Nervous System	Neuroblastoma	0	Other
ACH-000118	-0.0845399	HUPT3	Pancreatic Adenocarcinoma	Pancreas	Pancreatic Adenocarcinoma	0.201634	Other
ACH-000115	-0.135431	VCAP	Prostate Adenocarcinoma	Prostate	Prostate Adenocarcinoma	0.176323	Other
ACH-000114	-0.0830448	SU8686	Pancreatic Adenocarcinoma	Pancreas	Pancreatic Adenocarcinoma	1.13093	Other
ACH-000138	-0.00935705	CFPAC1	Pancreatic Adenocarcinoma	Pancreas	Pancreatic Adenocarcinoma	2.76977	Other
ACH-000111	-0.0817463	HCC1187	Invasive Breast Carcinoma	Breast	Invasive Breast Carcinoma	0.0426443	Other
ACH-000108	-0.0957086	KP3	Adenosquamous Carcinoma of the Pancreas	Pancreas	Adenosquamous Carcinoma of the Pancreas	6.68664	Other
ACH-000103	-0.135286	CAOV4	Ovarian Epithelial Tumor	Ovary/Fallopian Tube	Ovarian Epithelial Tumor	1.02857	Other
ACH-000101	-0.0437546	KE37	Mature T and NK Neoplasms	Lymphoid	Mature T and NK Neoplasms	0.0565835	Other
ACH-000099	-0.110514	SIMA	Neuroblastoma	Peripheral Nervous System	Neuroblastoma	1.01436	Other
ACH-000098	-0.229106	GAMG	Diffuse Glioma	CNS/Brain	Diffuse Glioma	0.263034	Other
ACH-000097	-0.105016	ZR751	Invasive Breast Carcinoma	Breast	Invasive Breast Carcinoma	0.0703893	Other
ACH-000211	-0.180152	DAOY	Embryonal Tumor	CNS/Brain	Embryonal Tumor	0.298658	Other
ACH-000222	-0.0969207	ASPC1	Pancreatic Adenocarcinoma	Pancreas	Pancreatic Adenocarcinoma	4.08746	Other
ACH-000221	-0.0371961	SNU398	Hepatocellular Carcinoma	Liver	Hepatocellular Carcinoma	0.111031	Other
ACH-000219	-0.0641737	A375	Melanoma	Skin	Melanoma	0	Other
ACH-000217	-0.0812173	JHH6	Hepatocellular Carcinoma	Liver	Hepatocellular Carcinoma	0.31034	Other
ACH-000216	-0.0523751	JHESOAD1	Esophagogastric Adenocarcinoma	Esophagus/Stomach	Esophagogastric Adenocarcinoma	0.226509	Other
ACH-000215	-0.0155596	LN382	Diffuse Glioma	CNS/Brain	Diffuse Glioma	0.0840643	Other
ACH-000213	0.109192	HUPT4	Pancreatic Adenocarcinoma	Pancreas	Pancreatic Adenocarcinoma	0.0565835	Other
ACH-000212	-0.133043	CAL120	Invasive Breast Carcinoma	Breast	Invasive Breast Carcinoma	0.367371	Other
ACH-000223	-0.0216774	HCC1937	Invasive Breast Carcinoma	Breast	Invasive Breast Carcinoma	0.163499	Other
ACH-000209	-0.0388638	SNU1079	Intraductal Papillary Neoplasm of the Bile Duct	Biliary Tract	Intraductal Papillary Neoplasm of the Bile Duct	2.80941	Other
ACH-000207	-0.26958	DETROIT562	Head and Neck Squamous Cell Carcinoma	Head and Neck	Head and Neck Squamous Cell Carcinoma	0.0426443	Other
ACH-000206	-0.0214258	C8166	T-Lymphoblastic Leukemia/Lymphoma	Lymphoid	T-Lymphoblastic Leukemia/Lymphoma	0.0703893	Other
ACH-000204	0.0114385	LP1	Mature B-Cell Neoplasms	Lymphoid	Mature B-Cell Neoplasms	0.632268	Other
ACH-000202	-0.280991	COLO320	Colorectal Adenocarcinoma	Bowel	Colorectal Adenocarcinoma	0.163499	Other
ACH-000200	0.0500806	NMCG1	Diffuse Glioma	CNS/Brain	Diffuse Glioma	0.0840643	Other
ACH-000198	-0.119512	EOL1	Myeloproliferative Neoplasms	Myeloid	Myeloproliferative Neoplasms	0.124328	Other
ACH-000235	-0.0425527	PANC0403	Pancreatic Adenocarcinoma	Pancreas	Pancreatic Adenocarcinoma	0.31034	Other
ACH-000249	-0.128703	CL11	Colorectal Adenocarcinoma	Bowel	Colorectal Adenocarcinoma	0.485427	Other
ACH-000248	-0.201477	AU565	Invasive Breast Carcinoma	Breast	Invasive Breast Carcinoma	0.0840643	Other
ACH-000247	-0.265356	OCUM1	Esophagogastric Adenocarcinoma	Esophagus/Stomach	Esophagogastric Adenocarcinoma	2.59932	Other
ACH-000246	-0.222848	SLR23	Renal Cell Carcinoma	Kidney	Renal Cell Carcinoma		Other
ACH-000244	-0.169104	DKMG	Diffuse Glioma	CNS/Brain	Diffuse Glioma	0	Other
ACH-000243	-0.0385617	DANG	Pancreatic Adenocarcinoma	Pancreas	Pancreatic Adenocarcinoma	0.124328	Other
ACH-000238	-0.20608	SCC4	Head and Neck Squamous Cell Carcinoma	Head and Neck	Head and Neck Squamous Cell Carcinoma	0.214125	Other
ACH-000237	-0.117533	JHOM1	Ovarian Epithelial Tumor	Ovary/Fallopian Tube	Ovarian Epithelial Tumor	0.201634	Other
ACH-000195	-0.170636	SET2	Acute Myeloid Leukemia	Myeloid	Acute Myeloid Leukemia	0.505891	Other
ACH-000234	-0.0650471	CAKI2	Renal Cell Carcinoma	Kidney	Renal Cell Carcinoma	6.9743	Other
ACH-000233	-0.153499	DEL	Mature T and NK Neoplasms	Lymphoid	Mature T and NK Neoplasms	0.0703893	Other
ACH-000232	-0.0186007	U251MG	Diffuse Glioma	CNS/Brain	Diffuse Glioma	0.0565835	Other
ACH-000231	0.0161166	KALS1	Diffuse Glioma	CNS/Brain	Diffuse Glioma	0.0703893	Other
ACH-000228	-0.0152441	BICR31	Head and Neck Squamous Cell Carcinoma	Head and Neck	Head and Neck Squamous Cell Carcinoma	0.137504	Other
ACH-000227	-0.0858739	KPNYN	Neuroblastoma	Peripheral Nervous System	Neuroblastoma	0	Other
ACH-000226	0.0210546	SUPM2	Mature T and NK Neoplasms	Lymphoid	Mature T and NK Neoplasms	0.613532	Other
ACH-000147	-0.119695	T47D	Invasive Breast Carcinoma	Breast	Invasive Breast Carcinoma	0.443607	Other
ACH-000160	-0.160342	BT12	Embryonal Tumor	CNS/Brain	Embryonal Tumor	0.0703893	Other
ACH-000159	-0.123101	OSRC2	Renal Cell Carcinoma	Kidney	Renal Cell Carcinoma	9.35718	Other
ACH-000155	-0.0812193	SW1990	Pancreatic Adenocarcinoma	Pancreas	Pancreatic Adenocarcinoma	0.0426443	Other
ACH-000153	-0.235095	NCIH2052	Pleural Mesothelioma	Pleura	Pleural Mesothelioma	0	Other
ACH-000152	-0.133397	M059K	Diffuse Glioma	CNS/Brain	Diffuse Glioma	0.137504	Other
ACH-000151	-0.0792313	JM1	B-Lymphoblastic Leukemia/Lymphoma	Lymphoid	B-Lymphoblastic Leukemia/Lymphoma	0.0565835	Other
ACH-000149	-0.0434471	SKNSH	Neuroblastoma	Peripheral Nervous System	Neuroblastoma	0.286881	Other
ACH-000148	-0.0376285	HS578T	Invasive Breast Carcinoma	Breast	Invasive Breast Carcinoma	0.526069	Other
ACH-000161	-0.13234	CORL105	Non-Small Cell Lung Cancer	Lung	Non-Small Cell Lung Cancer	1.02857	Other
ACH-000146	-0.182719	THP1	Acute Myeloid Leukemia	Myeloid	Acute Myeloid Leukemia	0.0840643	Other
ACH-000145	-0.178014	SKLMS1	Leiomyosarcoma	Soft Tissue	Leiomyosarcoma		Other
ACH-000144	-0.372948	RERFGC1B	Esophagogastric Adenocarcinoma	Esophagus/Stomach	Esophagogastric Adenocarcinoma	2.37016	Other
ACH-000143	-0.0117848	HCC2429	Non-Small Cell Lung Cancer	Lung	Non-Small Cell Lung Cancer	0.238787	Other
ACH-000142	-0.0568074	CAL29	Bladder Urothelial Carcinoma	Bladder/Urinary Tract	Bladder Urothelial Carcinoma	0	Other
ACH-000141	-0.11641	SNU308	Intracholecystic Papillary Neoplasm	Biliary Tract	Intracholecystic Papillary Neoplasm	0.124328	Other
ACH-000139	-0.144355	PANC0327	Pancreatic Adenocarcinoma	Pancreas	Pancreatic Adenocarcinoma	0.263034	Other
ACH-000181	0.181679	SCC9	Head and Neck Squamous Cell Carcinoma	Head and Neck	Head and Neck Squamous Cell Carcinoma	0.137504	Other
ACH-000192	-0.156752	MFE280	Endometrial Carcinoma	Uterus	Endometrial Carcinoma	2.1375	Other
ACH-000191	-0.108173	BHT101	Anaplastic Thyroid Cancer	Thyroid	Anaplastic Thyroid Cancer	0.604071	Other
ACH-000190	-0.0729947	HDMYZ	Acute Myeloid Leukemia	Myeloid	Acute Myeloid Leukemia	0.163499	Other
ACH-000189	-0.267029	RCC10RGB	Renal Cell Carcinoma	Kidney	Renal Cell Carcinoma	8.40314	Other
ACH-000188	-0.203076	SCC25	Head and Neck Squamous Cell Carcinoma	Head and Neck	Head and Neck Squamous Cell Carcinoma	0.0285692	Other
ACH-000187	-0.119631	CORL311	Lung Neuroendocrine Tumor	Lung	Lung Neuroendocrine Tumor	0.659925	Other
ACH-000183	-0.0130818	L363	Mature B-Cell Neoplasms	Lymphoid	Mature B-Cell Neoplasms	1.58015	Other
ACH-000182	0.0244849	SNU869	Ampullary Carcinoma	Ampulla of Vater	Ampullary Carcinoma	1.25096	Other
ACH-000448	-0.115227	NCIH1666	Non-Small Cell Lung Cancer	Lung	Non-Small Cell Lung Cancer	0.0565835	Other
ACH-000178	-0.0806226	HS766T	Pancreatic Adenocarcinoma	Pancreas	Pancreatic Adenocarcinoma	0.0426443	Other
ACH-000176	-0.253744	LOUNH91	Non-Small Cell Lung Cancer	Lung	Non-Small Cell Lung Cancer	0.15056	Other
ACH-000174	-0.00694854	CAL62	Anaplastic Thyroid Cancer	Thyroid	Anaplastic Thyroid Cancer	0.0703893	Other
ACH-000169	-0.0488505	RD	Rhabdomyosarcoma	Soft Tissue	Rhabdomyosarcoma	0.0703893	Other
ACH-000168	0.00855333	NOMO1	Acute Myeloid Leukemia	Myeloid	Acute Myeloid Leukemia	0.15056	Other
ACH-000164	-0.113944	PANC1	Pancreatic Adenocarcinoma	Pancreas	Pancreatic Adenocarcinoma	0.613532	Other
ACH-000163	0.0342342	SW579	Head and Neck Squamous Cell Carcinoma	Head and Neck	Head and Neck Squamous Cell Carcinoma	0.0285692	Other
ACH-000717	-0.199871	COLO680N	Esophageal Squamous Cell Carcinoma	Esophagus/Stomach	Esophageal Squamous Cell Carcinoma	2.40054	Other
ACH-000732	-0.044708	PECAPJ41CLONED2	Head and Neck Squamous Cell Carcinoma	Head and Neck	Head and Neck Squamous Cell Carcinoma	0.0840643	Other
ACH-000725	-0.159657	HCC202	Breast Ductal Carcinoma In Situ	Breast	Breast Ductal Carcinoma In Situ	0.189034	Other
ACH-000724	-0.183528	HT1376	Bladder Urothelial Carcinoma	Bladder/Urinary Tract	Bladder Urothelial Carcinoma	0.344828	Other
ACH-000722	0.0408922	SNUC1	Colorectal Adenocarcinoma	Bowel	Colorectal Adenocarcinoma	1.73118	Other
ACH-000721	-0.0507822	HMC18	Invasive Breast Carcinoma	Breast	Invasive Breast Carcinoma	0.0703893	Other
ACH-000720	-0.0035321	TCCSUP	Bladder Urothelial Carcinoma	Bladder/Urinary Tract	Bladder Urothelial Carcinoma	0.400538	Other
ACH-000719	-0.0738271	RMGI	Ovarian Epithelial Tumor	Ovary/Fallopian Tube	Ovarian Epithelial Tumor	0.0143553	Other
ACH-000718	-0.0744237	NCIH2291	Non-Small Cell Lung Cancer	Lung	Non-Small Cell Lung Cancer	0.485427	Other
ACH-000734	-0.0543962	JHH5	Hepatocellular Carcinoma	Liver	Hepatocellular Carcinoma	1.31615	Other
ACH-000716	-0.0300186	TT2609C02	Well-Differentiated Thyroid Cancer	Thyroid	Well-Differentiated Thyroid Cancer	0.263034	Other
ACH-000714	-0.077989	KMS11	Mature B-Cell Neoplasms	Lymphoid	Mature B-Cell Neoplasms	0.0285692	Other
ACH-000713	-0.0979215	CAOV3	Ovarian Epithelial Tumor	Ovary/Fallopian Tube	Ovarian Epithelial Tumor	1.83188	Other
ACH-000711	-0.0369433	JIMT1	Invasive Breast Carcinoma	Breast	Invasive Breast Carcinoma	1.19535	Other
ACH-000709	0.0182414	KMRC2	Renal Cell Carcinoma	Kidney	Renal Cell Carcinoma	7.78261	Other
ACH-000706	-0.198288	EKVX	Non-Small Cell Lung Cancer	Lung	Non-Small Cell Lung Cancer	4.52231	Other
ACH-000704	-0.539675	OAW42	Ovarian Epithelial Tumor	Ovary/Fallopian Tube	Ovarian Epithelial Tumor	4.84398	Other
ACH-000702	-0.105532	L1236	Hodgkin Lymphoma	Lymphoid	Hodgkin Lymphoma	0.505891	Other
ACH-000747	-0.0654958	NCIH1703	Non-Small Cell Lung Cancer	Lung	Non-Small Cell Lung Cancer	0.226509	Other
ACH-000762	-0.0820774	YD38	Head and Neck Squamous Cell Carcinoma	Head and Neck	Head and Neck Squamous Cell Carcinoma	0.485427	Other
ACH-000760	-0.0310076	LNZ308	Diffuse Glioma	CNS/Brain	Diffuse Glioma	0.0426443	Other
ACH-000758	-0.142013	MKN74	Esophagogastric Adenocarcinoma	Esophagus/Stomach	Esophagogastric Adenocarcinoma	1.45418	Other
ACH-000757	-0.0962093	A427	Non-Small Cell Lung Cancer	Lung	Non-Small Cell Lung Cancer	0.15056	Other
ACH-000756	-0.333158	GI1	Diffuse Glioma	CNS/Brain	Diffuse Glioma	0.31034	Other
ACH-000754	-0.206737	L428	Hodgkin Lymphoma	Lymphoid	Hodgkin Lymphoma	0.0976108	Other
ACH-000753	-0.0758577	JMSU1	Bladder Urothelial Carcinoma	Bladder/Urinary Tract	Bladder Urothelial Carcinoma	0.0143553	Other
ACH-000748	-0.107249	SJSA1	Osteosarcoma	Bone	Osteosarcoma	0.111031	Other
ACH-000701	-0.0873404	RMUGS	Ovarian Epithelial Tumor	Ovary/Fallopian Tube	Ovarian Epithelial Tumor	0.250962	Other
ACH-000746	-0.135885	GSS	Esophagogastric Adenocarcinoma	Esophagus/Stomach	Esophagogastric Adenocarcinoma	0.389567	Other
ACH-000741	-0.182992	UBLC1	Bladder Urothelial Carcinoma	Bladder/Urinary Tract	Bladder Urothelial Carcinoma	0.0976108	Other
ACH-000740	-0.0681102	A253	Head and Neck Squamous Cell Carcinoma	Head and Neck	Head and Neck Squamous Cell Carcinoma	0.111031	Other
ACH-000739	-0.159129	HEPG2	Hepatoblastoma	Liver	Hepatoblastoma	3.16511	Other
ACH-000738	-0.0247355	GB1	Diffuse Glioma	CNS/Brain	Diffuse Glioma	0.0703893	Other
ACH-000736	-0.167197	SNU601	Esophagogastric Adenocarcinoma	Esophagus/Stomach	Esophagogastric Adenocarcinoma	1.31615	Other
ACH-000735	-0.111453	PECAPJ49	Head and Neck Squamous Cell Carcinoma	Head and Neck	Head and Neck Squamous Cell Carcinoma	0.31034	Other
ACH-000662	-0.276464	CORL23	Non-Small Cell Lung Cancer	Lung	Non-Small Cell Lung Cancer	0.201634	Other
ACH-000673	-0.0180607	LN443	Diffuse Glioma	CNS/Brain	Diffuse Glioma	0.298658	Other
ACH-000671	-0.103225	HUH6	Hepatoblastoma	Liver	Hepatoblastoma	2.60644	Other
ACH-000668	-0.237851	HCC70	Invasive Breast Carcinoma	Breast	Invasive Breast Carcinoma	0.0285692	Other
ACH-000667	0.0588858	HCC44	Non-Small Cell Lung Cancer	Lung	Non-Small Cell Lung Cancer	0.0565835	Other
ACH-000666	-0.00763975	NCIH1355	Non-Small Cell Lung Cancer	Lung	Non-Small Cell Lung Cancer	0.475085	Other
ACH-000665	-0.3059	SKMES1	Non-Small Cell Lung Cancer	Lung	Non-Small Cell Lung Cancer	0.0976108	Other
ACH-000664	-0.0584605	SUDHL1	Mature T and NK Neoplasms	Lymphoid	Mature T and NK Neoplasms	0.0703893	Other
ACH-000663	0.20825	OVTOKO	Ovarian Epithelial Tumor	Ovary/Fallopian Tube	Ovarian Epithelial Tumor	6.47622	Other
ACH-000676	-0.175562	LN464	Diffuse Glioma	CNS/Brain	Diffuse Glioma	0.201634	Other
ACH-000661	-0.107838	WM1799	Melanoma	Skin	Melanoma	0.0703893	Other
ACH-000660	0.0474198	SUDHL5	Mature B-Cell Neoplasms	Lymphoid	Mature B-Cell Neoplasms	0.163499	Other
ACH-000657	0.0594016	A2780	Ovarian Epithelial Tumor	Ovary/Fallopian Tube	Ovarian Epithelial Tumor	0.594549	Other
ACH-000656	-0.0512369	SUDHL8	Mature B-Cell Neoplasms	Lymphoid	Mature B-Cell Neoplasms	0.124328	Other
ACH-000655	-0.174576	SF268	Diffuse Glioma	CNS/Brain	Diffuse Glioma	0.0285692	Other
ACH-000654	-0.0594355	RAJI	Mature B-Cell Neoplasms	Lymphoid	Mature B-Cell Neoplasms	0.0703893	Other
ACH-000653	-0.103078	JJN3	Mature B-Cell Neoplasms	Lymphoid	Mature B-Cell Neoplasms	0.15056	Other
ACH-000688	0.0152115	OV7	Ovarian Epithelial Tumor	Ovary/Fallopian Tube	Ovarian Epithelial Tumor	0.0976108	Other
ACH-000700	0.00818509	NCIH2882	Non-Small Cell Lung Cancer	Lung	Non-Small Cell Lung Cancer	0.0840643	Other
ACH-000699	-0.0256446	HCC1395	Invasive Breast Carcinoma	Breast	Invasive Breast Carcinoma	0.526069	Other
ACH-000698	-0.125836	DMS53	Lung Neuroendocrine Tumor	Lung	Lung Neuroendocrine Tumor	1.85997	Other
ACH-000697	-0.00573248	A3KAW	Mature B-Cell Neoplasms	Lymphoid	Mature B-Cell Neoplasms	0.495695	Other
ACH-000696	-0.03152	OVCAR8	Ovarian Epithelial Tumor	Ovary/Fallopian Tube	Ovarian Epithelial Tumor	0.163499	Other
ACH-000695	0.0299902	CORL47	Lung Neuroendocrine Tumor	Lung	Lung Neuroendocrine Tumor	0.687061	Other
ACH-000694	-0.0883317	TE9	Esophageal Squamous Cell Carcinoma	Esophagus/Stomach	Esophageal Squamous Cell Carcinoma	0.201634	Other
ACH-000693	-0.16126	KYSE180	Esophageal Squamous Cell Carcinoma	Esophagus/Stomach	Esophageal Squamous Cell Carcinoma	0.0840643	Other
ACH-000763	-0.0802664	MM1S	Mature B-Cell Neoplasms	Lymphoid	Mature B-Cell Neoplasms	0	Other
ACH-000685	0.0543172	L33	Adenosquamous Carcinoma of the Pancreas	Pancreas	Adenosquamous Carcinoma of the Pancreas	0.124328	Other
ACH-000684	0.074558	KMRC1	Renal Cell Carcinoma	Kidney	Renal Cell Carcinoma	6.77123	Other
ACH-000683	-0.109589	SNU503	Colorectal Adenocarcinoma	Bowel	Colorectal Adenocarcinoma	0.15056	Other
ACH-000682	-0.0869413	SNU1066	Head and Neck Squamous Cell Carcinoma	Head and Neck	Head and Neck Squamous Cell Carcinoma	1.01436	Other
ACH-000681	0.0686596	A549	Non-Small Cell Lung Cancer	Lung	Non-Small Cell Lung Cancer	3.71918	Other
ACH-000680	-0.0325164	SW948	Colorectal Adenocarcinoma	Bowel	Colorectal Adenocarcinoma	3.35614	Other
ACH-000677	-0.0812505	SW1573	Non-Small Cell Lung Cancer	Lung	Non-Small Cell Lung Cancer	0.286881	Other
ACH-000822	0.00294327	SKMEL24	Melanoma	Skin	Melanoma	0.189034	Other
ACH-000834	-0.0964124	UMUC1	Bladder Urothelial Carcinoma	Bladder/Urinary Tract	Bladder Urothelial Carcinoma	0.0565835	Other
ACH-000833	-0.0947979	RH30	Rhabdomyosarcoma	Soft Tissue	Rhabdomyosarcoma	0.0285692	Other
ACH-000832	-0.0457279	CAL27	Head and Neck Squamous Cell Carcinoma	Head and Neck	Head and Neck Squamous Cell Carcinoma	0.0426443	Other
ACH-000831	-0.0239626	HEC50B	Endometrial Carcinoma	Uterus	Endometrial Carcinoma	5.72928	Other
ACH-000829	0.00808723	HUNS1	Mature B-Cell Neoplasms	Lymphoid	Mature B-Cell Neoplasms	0.0143553	Other
ACH-000827	-0.0727965	WM793	Melanoma	Skin	Melanoma	0.0840643	Other
ACH-000824	-0.0112947	KYSE510	Esophageal Squamous Cell Carcinoma	Esophagus/Stomach	Esophageal Squamous Cell Carcinoma	0.111031	Other
ACH-000823	-0.18955	KYSE140	Esophageal Squamous Cell Carcinoma	Esophagus/Stomach	Esophageal Squamous Cell Carcinoma	0.333424	Other
ACH-000835	-0.0406699	GCT	Undifferentiated Pleomorphic Sarcoma/Malignant Fibrous Histiocytoma/High-Grade Spindle Cell Sarcoma	Soft Tissue	Undifferentiated Pleomorphic Sarcoma/Malignant Fibrous Histiocytoma/High-Grade Spindle Cell Sarcoma	0.298658	Other
ACH-000821	-0.187875	EJM	Mature B-Cell Neoplasms	Lymphoid	Mature B-Cell Neoplasms	0.0143553	Other
ACH-000820	0.013264	SW403	Colorectal Adenocarcinoma	Bowel	Colorectal Adenocarcinoma	3.16832	Other
ACH-000819	-0.262766	LN18	Diffuse Glioma	CNS/Brain	Diffuse Glioma	0.454176	Other
ACH-000817	-0.0724446	RPMI8226	Mature B-Cell Neoplasms	Lymphoid	Mature B-Cell Neoplasms	0	Other
ACH-000811	0.0520139	SKOV3	Ovarian Epithelial Tumor	Ovary/Fallopian Tube	Ovarian Epithelial Tumor	2.29572	Other
ACH-000810	-0.0308198	SKMEL30	Melanoma	Skin	Melanoma	0.0840643	Other
ACH-000809	-0.0511183	KYSE410	Esophageal Squamous Cell Carcinoma	Esophagus/Stomach	Esophageal Squamous Cell Carcinoma	0	Other
ACH-000845	-0.0302459	NCIH1373	Non-Small Cell Lung Cancer	Lung	Non-Small Cell Lung Cancer	0.31034	Other
ACH-000856	-0.06067	CAL51	Invasive Breast Carcinoma	Breast	Invasive Breast Carcinoma	2.54597	Other
ACH-000855	-0.102763	KYSE150	Esophageal Squamous Cell Carcinoma	Esophagus/Stomach	Esophageal Squamous Cell Carcinoma	0.226509	Other
ACH-000853	-0.0708691	NCIH661	Non-Small Cell Lung Cancer	Lung	Non-Small Cell Lung Cancer	0.879706	Other
ACH-000851	-0.0241531	MORCPR	Non-Small Cell Lung Cancer	Lung	Non-Small Cell Lung Cancer	0.485427	Other
ACH-000849	-0.052587	MDAMB468	Invasive Breast Carcinoma	Breast	Invasive Breast Carcinoma	0.333424	Other
ACH-000848	-0.153681	JHH7	Hepatocellular Carcinoma	Liver	Hepatocellular Carcinoma	5.35614	Other
ACH-000847	-0.0654894	HGC27	Esophagogastric Adenocarcinoma	Esophagus/Stomach	Esophagogastric Adenocarcinoma	0.137504	Other
ACH-000846	0.0150694	FADU	Head and Neck Squamous Cell Carcinoma	Head and Neck	Head and Neck Squamous Cell Carcinoma	0.0426443	Other
ACH-000807	-0.0671597	SNU738	Diffuse Glioma	CNS/Brain	Diffuse Glioma	0.124328	Other
ACH-000843	-0.0919508	HARA	Non-Small Cell Lung Cancer	Lung	Non-Small Cell Lung Cancer	0.356144	Other
ACH-000841	-0.0926619	NCIH2087	Non-Small Cell Lung Cancer	Lung	Non-Small Cell Lung Cancer	0.214125	Other
ACH-000840	-0.256144	HCC366	Non-Small Cell Lung Cancer	Lung	Non-Small Cell Lung Cancer	1.75275	Other
ACH-000839	-0.214259	SCABER	Bladder Squamous Cell Carcinoma	Bladder/Urinary Tract	Bladder Squamous Cell Carcinoma	0.0703893	Other
ACH-000838	-0.261008	AMO1	Mature B-Cell Neoplasms	Lymphoid	Mature B-Cell Neoplasms	0.0976108	Other
ACH-000837	-0.314388	NCIH322	Non-Small Cell Lung Cancer	Lung	Non-Small Cell Lung Cancer	0.464668	Other
ACH-000836	0.0310395	YD15	Head and Neck Squamous Cell Carcinoma	Head and Neck	Head and Neck Squamous Cell Carcinoma	0.275007	Other
ACH-000771	-0.0479175	BICR56	Head and Neck Squamous Cell Carcinoma	Head and Neck	Head and Neck Squamous Cell Carcinoma	0.0976108	Other
ACH-000782	-0.255605	SEM	B-Lymphoblastic Leukemia/Lymphoma	Lymphoid	B-Lymphoblastic Leukemia/Lymphoma	0.0426443	Other
ACH-000781	-0.00798578	NCIH2023	Non-Small Cell Lung Cancer	Lung	Non-Small Cell Lung Cancer	4.80787	Other
ACH-000778	0.143897	HSC3	Head and Neck Squamous Cell Carcinoma	Head and Neck	Head and Neck Squamous Cell Carcinoma	0.0143553	Other
ACH-000777	-0.225545	KYSE30	Esophageal Squamous Cell Carcinoma	Esophagus/Stomach	Esophageal Squamous Cell Carcinoma	0.201634	Other
ACH-000776	-0.20384	ONS76	Embryonal Tumor	CNS/Brain	Embryonal Tumor	0	Other
ACH-000775	-0.155767	NCIH727	Lung Neuroendocrine Tumor	Lung	Lung Neuroendocrine Tumor	3.62059	Other
ACH-000774	-0.127228	RERFLCAD2	Non-Small Cell Lung Cancer	Lung	Non-Small Cell Lung Cancer	0.124328	Other
ACH-000773	-0.0022343	KIJK	Mature T and NK Neoplasms	Lymphoid	Mature T and NK Neoplasms	0.0143553	Other
ACH-000783	-0.053919	CAMA1	Invasive Breast Carcinoma	Breast	Invasive Breast Carcinoma	0.0285692	Other
ACH-000770	-0.114424	P31FUJ	Acute Myeloid Leukemia	Myeloid	Acute Myeloid Leukemia	0.163499	Other
ACH-000769	-0.156482	LK2	Non-Small Cell Lung Cancer	Lung	Non-Small Cell Lung Cancer	0.0703893	Other
ACH-000768	-0.135915	MDAMB231	Invasive Breast Carcinoma	Breast	Invasive Breast Carcinoma	0.0285692	Other
ACH-000767	-0.16247	NCIH526	Lung Neuroendocrine Tumor	Lung	Lung Neuroendocrine Tumor	3.41549	Other
ACH-000766	0.0314459	NCIH1648	Non-Small Cell Lung Cancer	Lung	Non-Small Cell Lung Cancer	0.799087	Other
ACH-000765	-0.239149	WM983B	Melanoma	Skin	Melanoma	0.176323	Other
ACH-000764	-0.0815278	SH10TC	Esophagogastric Adenocarcinoma	Esophagus/Stomach	Esophagogastric Adenocarcinoma	0.275007	Other
ACH-000793	-0.101076	KATOIII	Esophagogastric Adenocarcinoma	Esophagus/Stomach	Esophagogastric Adenocarcinoma	1.92979	Other
ACH-000805	-0.0733981	COLO679	Melanoma	Skin	Melanoma	0.0426443	Other
ACH-000804	-0.0190205	NB1	Neuroblastoma	Peripheral Nervous System	Neuroblastoma	0	Other
ACH-000802	-0.148905	BFTC905	Bladder Urothelial Carcinoma	Bladder/Urinary Tract	Bladder Urothelial Carcinoma	0.545968	Other
ACH-000801	-0.205146	HS936T	Melanoma	Skin	Melanoma	0.124328	Other
ACH-000800	-0.151723	NCIH446	Lung Neuroendocrine Tumor	Lung	Lung Neuroendocrine Tumor	0.214125	Other
ACH-000799	-0.200541	HS695T	Melanoma	Skin	Melanoma	0.15056	Other
ACH-000796	-0.0584269	MCAS	Ovarian Epithelial Tumor	Ovary/Fallopian Tube	Ovarian Epithelial Tumor	0.15056	Other
ACH-000794	-0.101986	BICR22	Head and Neck Squamous Cell Carcinoma	Head and Neck	Head and Neck Squamous Cell Carcinoma	0.0976108	Other
ACH-000652	-0.0634782	SUIT2	Pancreatic Adenocarcinoma	Pancreas	Pancreatic Adenocarcinoma	0.176323	Other
ACH-000792	-0.0693925	BFTC909	Renal Cell Carcinoma	Kidney	Renal Cell Carcinoma	1.68257	Other
ACH-000791	-0.184096	RERFLCAD1	Non-Small Cell Lung Cancer	Lung	Non-Small Cell Lung Cancer	0.201634	Other
ACH-000790	-0.318403	SHP77	Lung Neuroendocrine Tumor	Lung	Lung Neuroendocrine Tumor	0.0426443	Other
ACH-000788	0.0248053	A2058	Melanoma	Skin	Melanoma	0.0426443	Other
ACH-000787	-0.163422	LXF289	Non-Small Cell Lung Cancer	Lung	Non-Small Cell Lung Cancer	1.23266	Other
ACH-000785	-0.0622463	NCIH2126	Non-Small Cell Lung Cancer	Lung	Non-Small Cell Lung Cancer	0.432959	Other
ACH-000784	-0.0668684	KYSE70	Esophageal Squamous Cell Carcinoma	Esophagus/Stomach	Esophageal Squamous Cell Carcinoma	0.298658	Other
ACH-000505	-0.239978	RKN	Leiomyosarcoma	Soft Tissue	Leiomyosarcoma	0.0143553	Other
ACH-000518	-0.0690324	CAL33	Head and Neck Squamous Cell Carcinoma	Head and Neck	Head and Neck Squamous Cell Carcinoma	0.124328	Other
ACH-000517	-0.0826455	SNU410	Pancreatic Adenocarcinoma	Pancreas	Pancreatic Adenocarcinoma	0.575312	Other
ACH-000516	-0.166143	CAL78	Chondrosarcoma	Bone	Chondrosarcoma	0	Other
ACH-000514	-0.138025	NCIH1092	Lung Neuroendocrine Tumor	Lung	Lung Neuroendocrine Tumor	0.189034	Other
ACH-000512	-0.0466612	INA6	Mature B-Cell Neoplasms	Lymphoid	Mature B-Cell Neoplasms	0.807355	Other
ACH-000511	-0.0961694	CALU1	Non-Small Cell Lung Cancer	Lung	Non-Small Cell Lung Cancer	0	Other
ACH-000510	-0.1328	NCIH1299	Non-Small Cell Lung Cancer	Lung	Non-Small Cell Lung Cancer	0.0703893	Other
ACH-000507	-0.107252	KE39	Esophagogastric Adenocarcinoma	Esophagus/Stomach	Esophagogastric Adenocarcinoma	3.01257	Other
ACH-000520	-0.154403	59M	Ovarian Epithelial Tumor	Ovary/Fallopian Tube	Ovarian Epithelial Tumor	0.831877	Other
ACH-000504	-0.10253	SNB75	Diffuse Glioma	CNS/Brain	Diffuse Glioma	0.189034	Other
ACH-000503	0.00160989	BICR16	Head and Neck Squamous Cell Carcinoma	Head and Neck	Head and Neck Squamous Cell Carcinoma	0.443607	Other
ACH-000502	-0.142611	TCCPAN2	Pancreatic Adenocarcinoma	Pancreas	Pancreatic Adenocarcinoma	4.80839	Other
ACH-000501	0.1858	LS123	Colorectal Adenocarcinoma	Bowel	Colorectal Adenocarcinoma	0	Other
ACH-000500	-0.0345112	SNU46	Head and Neck Squamous Cell Carcinoma	Head and Neck	Head and Neck Squamous Cell Carcinoma	0.31034	Other
ACH-000499	-0.0842176	EW8	Ewing Sarcoma	Bone	Ewing Sarcoma	0.613532	Other
ACH-000496	0.12	NCIH1792	Non-Small Cell Lung Cancer	Lung	Non-Small Cell Lung Cancer	0.0426443	Other
ACH-000495	-0.0184698	TUHR4TKB	Renal Cell Carcinoma	Kidney	Renal Cell Carcinoma	7.5627	Other
ACH-000533	-0.0603979	NCIH2004RT	Rhabdoid Cancer	Kidney	Rhabdoid Cancer	0.321928	Other
ACH-000450	-0.212925	MELHO	Melanoma	Skin	Melanoma	0.111031	Other
ACH-000546	-0.214901	HSC4	Head and Neck Squamous Cell Carcinoma	Head and Neck	Head and Neck Squamous Cell Carcinoma	0.0840643	Other
ACH-000545	-0.114381	VMCUB1	Bladder Urothelial Carcinoma	Bladder/Urinary Tract	Bladder Urothelial Carcinoma	1.52607	Other
ACH-000544	-0.054926	OE21	Esophageal Squamous Cell Carcinoma	Esophagus/Stomach	Esophageal Squamous Cell Carcinoma	0.0840643	Other
ACH-000542	-0.107742	HEYA8	Ovarian Epithelial Tumor	Ovary/Fallopian Tube	Ovarian Epithelial Tumor	0.0703893	Other
ACH-000541	0.0634673	KMS34	Mature B-Cell Neoplasms	Lymphoid	Mature B-Cell Neoplasms	0.333424	Other
ACH-000537	-0.0808385	SNU761	Hepatocellular Carcinoma	Liver	Hepatocellular Carcinoma	2.65992	Other
ACH-000535	-0.133251	BXPC3	Pancreatic Adenocarcinoma	Pancreas	Pancreatic Adenocarcinoma	0	Other
ACH-000493	-0.128659	SNU423	Hepatocellular Carcinoma	Liver	Hepatocellular Carcinoma	0.536053	Other
ACH-000532	-0.0715768	SNU61	Colorectal Adenocarcinoma	Bowel	Colorectal Adenocarcinoma	1.774	Other
ACH-000528	-0.344238	ABC1	Non-Small Cell Lung Cancer	Lung	Non-Small Cell Lung Cancer	0.0285692	Other
ACH-000527	-0.14158	OVISE	Ovarian Epithelial Tumor	Ovary/Fallopian Tube	Ovarian Epithelial Tumor	0.443607	Other
ACH-000525	-0.174369	NCIH2171	Lung Neuroendocrine Tumor	Lung	Lung Neuroendocrine Tumor	2.54597	Other
ACH-000524	-0.170515	KURAMOCHI	Ovarian Epithelial Tumor	Ovary/Fallopian Tube	Ovarian Epithelial Tumor	0.464668	Other
ACH-000522	0.0513866	UMUC3	Bladder Urothelial Carcinoma	Bladder/Urinary Tract	Bladder Urothelial Carcinoma	0.0426443	Other
ACH-000521	-0.00397526	NCIH2030	Non-Small Cell Lung Cancer	Lung	Non-Small Cell Lung Cancer	1.81558	Other
ACH-000461	-0.0639565	SNU1196	Intraductal Papillary Neoplasm of the Bile Duct	Biliary Tract	Intraductal Papillary Neoplasm of the Bile Duct	1.55582	Other
ACH-000471	-0.108885	LI7	Hepatocellular Carcinoma	Liver	Hepatocellular Carcinoma	3.24793	Other
ACH-000470	-0.0784111	SW1463	Colorectal Adenocarcinoma	Bowel	Colorectal Adenocarcinoma	1.79077	Other
ACH-000469	-0.198466	YH13	Diffuse Glioma	CNS/Brain	Diffuse Glioma	0.526069	Other
ACH-000468	-0.16159	PK45H	Pancreatic Adenocarcinoma	Pancreas	Pancreatic Adenocarcinoma	0.0285692	Other
ACH-000467	-0.0266856	HCC56	Colorectal Adenocarcinoma	Bowel	Colorectal Adenocarcinoma	2.20163	Other
ACH-000466	-0.0455848	SNU216	Esophagogastric Adenocarcinoma	Esophagus/Stomach	Esophagogastric Adenocarcinoma	0.0143553	Other
ACH-000464	-0.066048	CAS1	Diffuse Glioma	CNS/Brain	Diffuse Glioma	0.0840643	Other
ACH-000463	-0.0302381	NCIH460	Non-Small Cell Lung Cancer	Lung	Non-Small Cell Lung Cancer	0	Other
ACH-000472	-0.0565843	HSC2	Head and Neck Squamous Cell Carcinoma	Head and Neck	Head and Neck Squamous Cell Carcinoma	0	Other
ACH-000460	-0.0691543	SNU8	Ovarian Epithelial Tumor	Ovary/Fallopian Tube	Ovarian Epithelial Tumor	0.124328	Other
ACH-000459	-0.177564	TUHR10TKB	Renal Cell Carcinoma	Kidney	Renal Cell Carcinoma	5.848	Other
ACH-000458	-0.215607	CJM	Melanoma	Skin	Melanoma	0.887525	Other
ACH-000456	-0.0871513	BCPAP	Poorly Differentiated Thyroid Cancer	Thyroid	Poorly Differentiated Thyroid Cancer	0.9855	Other
ACH-000455	-0.0252702	LN428	Diffuse Glioma	CNS/Brain	Diffuse Glioma	0.0285692	Other
ACH-000454	-0.364547	HCC95	Non-Small Cell Lung Cancer	Lung	Non-Small Cell Lung Cancer	0.214125	Other
ACH-000452	-0.10064	TE8	Esophageal Squamous Cell Carcinoma	Esophagus/Stomach	Esophageal Squamous Cell Carcinoma	0.85599	Other
ACH-000481	-0.0905907	NCIH2170	Non-Small Cell Lung Cancer	Lung	Non-Small Cell Lung Cancer	0.238787	Other
ACH-000491	-0.0943544	NCIH716	Colorectal Adenocarcinoma	Bowel	Colorectal Adenocarcinoma	5.89797	Other
ACH-000490	-0.162456	SF767	Cervical Squamous Cell Carcinoma	Cervix	Cervical Squamous Cell Carcinoma	0.137504	Other
ACH-000488	-0.103024	TE11	Esophageal Squamous Cell Carcinoma	Esophagus/Stomach	Esophageal Squamous Cell Carcinoma	0	Other
ACH-000487	-0.0718087	F36P	Myelodysplastic Syndromes	Myeloid	Myelodysplastic Syndromes	0.505891	Other
ACH-000486	-0.11627	KU1919	Bladder Urothelial Carcinoma	Bladder/Urinary Tract	Bladder Urothelial Carcinoma	1.51602	Other
ACH-000485	-0.0374388	GSU	Esophagogastric Adenocarcinoma	Esophagus/Stomach	Esophagogastric Adenocarcinoma	3.03386	Other
ACH-000484	-0.246843	VMRCRCW	Renal Cell Carcinoma	Kidney	Renal Cell Carcinoma	8.36733	Other
ACH-000483	-0.138388	SNU182	Hepatocellular Carcinoma	Liver	Hepatocellular Carcinoma	0.111031	Other
ACH-000547	-0.134526	HT1197	Bladder Urothelial Carcinoma	Bladder/Urinary Tract	Bladder Urothelial Carcinoma	0.0565835	Other
ACH-000480	0.0375212	HUH7	Hepatocellular Carcinoma	Liver	Hepatocellular Carcinoma	3.18903	Other
ACH-000479	-0.0550844	KNS81	Diffuse Glioma	CNS/Brain	Diffuse Glioma	0.0703893	Other
ACH-000478	-0.0674903	SNU387	Hepatocellular Carcinoma	Liver	Hepatocellular Carcinoma	0.0426443	Other
ACH-000477	-0.173464	MALME3M	Melanoma	Skin	Melanoma	4.83036	Other
ACH-000476	-0.122286	JHH4	Hepatocellular Carcinoma	Liver	Hepatocellular Carcinoma	2.40599	Other
ACH-000475	-0.04027	HUH1	Hepatocellular Carcinoma	Liver	Hepatocellular Carcinoma	2.87774	Other
ACH-000473	-0.201479	RT112	Bladder Urothelial Carcinoma	Bladder/Urinary Tract	Bladder Urothelial Carcinoma	0.0143553	Other
ACH-000607	-0.103797	KYM1	Rhabdomyosarcoma	Soft Tissue	Rhabdomyosarcoma	0.189034	Other
ACH-000621	-0.22808	MDAMB157	Invasive Breast Carcinoma	Breast	Invasive Breast Carcinoma	0.111031	Other
ACH-000620	-0.0982112	JHH1	Hepatocellular Carcinoma	Liver	Hepatocellular Carcinoma	2.35896	Other
ACH-000619	-0.0880459	PECAPJ15	Head and Neck Squamous Cell Carcinoma	Head and Neck	Head and Neck Squamous Cell Carcinoma	0.163499	Other
ACH-000618	-0.0486107	SNU1041	Head and Neck Squamous Cell Carcinoma	Head and Neck	Head and Neck Squamous Cell Carcinoma	0.124328	Other
ACH-000616	-0.221339	HS746T	Esophagogastric Adenocarcinoma	Esophagus/Stomach	Esophagogastric Adenocarcinoma	0.0840643	Other
ACH-000614	0.0403537	RVH421	Melanoma	Skin	Melanoma	0.0840643	Other
ACH-000609	-0.190767	SF126	Diffuse Glioma	CNS/Brain	Diffuse Glioma	0.0840643	Other
ACH-000608	-0.135871	COV644	Ovarian Epithelial Tumor	Ovary/Fallopian Tube	Ovarian Epithelial Tumor	3.35332	Other
ACH-000622	-0.274072	KNS42	Diffuse Glioma	CNS/Brain	Diffuse Glioma	0.201634	Other
ACH-000606	-0.0878311	PECAPJ34CLONEC12	Head and Neck Squamous Cell Carcinoma	Head and Neck	Head and Neck Squamous Cell Carcinoma	0.275007	Other
ACH-000605	-0.0787746	TE6	Esophageal Squamous Cell Carcinoma	Esophagus/Stomach	Esophageal Squamous Cell Carcinoma	0.815575	Other
ACH-000604	0.109541	KYO1	Myeloproliferative Neoplasms	Myeloid	Myeloproliferative Neoplasms	0.286881	Other
ACH-000602	-0.0561524	M07E	Acute Myeloid Leukemia	Myeloid	Acute Myeloid Leukemia	0	Other
ACH-000601	-0.0812056	MIAPACA2	Pancreatic Adenocarcinoma	Pancreas	Pancreatic Adenocarcinoma	0.0703893	Other
ACH-000599	-0.041058	PATU8902	Pancreatic Adenocarcinoma	Pancreas	Pancreatic Adenocarcinoma	0.163499	Other
ACH-000548	-0.205298	BHY	Head and Neck Squamous Cell Carcinoma	Head and Neck	Head and Neck Squamous Cell Carcinoma	0.495695	Other
ACH-000637	-0.365281	KYSE520	Esophageal Squamous Cell Carcinoma	Esophagus/Stomach	Esophageal Squamous Cell Carcinoma	0.298658	Other
ACH-000651	-0.0836164	SW620	Colorectal Adenocarcinoma	Bowel	Colorectal Adenocarcinoma	2.96162	Other
ACH-000649	0.108938	786O	Renal Cell Carcinoma	Kidney	Renal Cell Carcinoma	7.07617	Other
ACH-000648	0.016269	NCIH28	Pleural Mesothelioma	Pleura	Pleural Mesothelioma	6.04264	Other
ACH-000647	-0.241577	TE1	Esophageal Squamous Cell Carcinoma	Esophagus/Stomach	Esophageal Squamous Cell Carcinoma	0.31034	Other
ACH-000646	-0.215316	OVMANA	Ovarian Epithelial Tumor	Ovary/Fallopian Tube	Ovarian Epithelial Tumor	0.176323	Other
ACH-000645	-0.0540498	JL1	Pleural Mesothelioma	Pleura	Pleural Mesothelioma	1.1177	Other
ACH-000639	0.000217573	NCIH211	Lung Neuroendocrine Tumor	Lung	Lung Neuroendocrine Tumor	0.879706	Other
ACH-000638	-0.00466928	NCIH441	Non-Small Cell Lung Cancer	Lung	Non-Small Cell Lung Cancer	0.0840643	Other
ACH-000597	0.0654827	TTC709	Rhabdoid Cancer	Kidney	Rhabdoid Cancer	0	Other
ACH-000634	-0.273261	LN340	Diffuse Glioma	CNS/Brain	Diffuse Glioma	0.201634	Other
ACH-000633	-0.187192	FU97	Esophagogastric Adenocarcinoma	Esophagus/Stomach	Esophagogastric Adenocarcinoma	4.94813	Other
ACH-000632	-0.183786	HS944T	Melanoma	Skin	Melanoma	0.137504	Other
ACH-000630	-0.126458	YD8	Head and Neck Squamous Cell Carcinoma	Head and Neck	Head and Neck Squamous Cell Carcinoma	0.214125	Other
ACH-000627	-0.0715318	LCLC103H	Non-Small Cell Lung Cancer	Lung	Non-Small Cell Lung Cancer	0.31034	Other
ACH-000624	-0.0691555	HCC1806	Breast Ductal Carcinoma In Situ	Breast	Breast Ductal Carcinoma In Situ	0.0840643	Other
ACH-000623	-0.231773	SNU201	Diffuse Glioma	CNS/Brain	Diffuse Glioma	0.176323	Other
ACH-000559	0.0374813	NCIH1836	Lung Neuroendocrine Tumor	Lung	Lung Neuroendocrine Tumor	0.298658	Other
ACH-000573	-0.0876218	MDAMB436	Invasive Breast Carcinoma	Breast	Invasive Breast Carcinoma	0.250962	Other
ACH-000571	-0.130491	T98G	Diffuse Glioma	CNS/Brain	Diffuse Glioma	0.0976108	Other
ACH-000570	0.153987	YKG1	Diffuse Glioma	CNS/Brain	Diffuse Glioma	0.286881	Other
ACH-000567	-0.0433869	ST486	Mature B-Cell Neoplasms	Lymphoid	Mature B-Cell Neoplasms	0.137504	Other
ACH-000565	-0.0156909	RCM1	Colorectal Adenocarcinoma	Bowel	Colorectal Adenocarcinoma	2.82782	Other
ACH-000563	-0.143288	EBC1	Non-Small Cell Lung Cancer	Lung	Non-Small Cell Lung Cancer	0.124328	Other
ACH-000562	0.0156511	HCC78	Non-Small Cell Lung Cancer	Lung	Non-Small Cell Lung Cancer	0	Other
ACH-000561	-0.132166	TDOTT	Esophageal Squamous Cell Carcinoma	Esophagus/Stomach	Esophageal Squamous Cell Carcinoma	0.15056	Other
ACH-000576	-0.130537	KMS27	Mature B-Cell Neoplasms	Lymphoid	Mature B-Cell Neoplasms	0.15056	Other
ACH-000558	-0.185011	A172	Diffuse Glioma	CNS/Brain	Diffuse Glioma	0.298658	Other
ACH-000557	-0.107404	AML193	Acute Myeloid Leukemia	Myeloid	Acute Myeloid Leukemia	0.163499	Other
ACH-000556	-0.169808	SIHA	Cervical Squamous Cell Carcinoma	Cervix	Cervical Squamous Cell Carcinoma	0.163499	Other
ACH-000554	-0.0251016	UACC893	Invasive Breast Carcinoma	Breast	Invasive Breast Carcinoma	0.15056	Other
ACH-000552	-0.0173594	HT29	Colorectal Adenocarcinoma	Bowel	Colorectal Adenocarcinoma	2.23573	Other
ACH-000551	-0.034651	K562	Myeloproliferative Neoplasms	Myeloid	Myeloproliferative Neoplasms	1.83188	Other
ACH-000550	-0.13403	IGR39	Melanoma	Skin	Melanoma	0.137504	Other
ACH-000549	-0.0672201	SNU1076	Head and Neck Squamous Cell Carcinoma	Head and Neck	Head and Neck Squamous Cell Carcinoma	0.124328	Other
ACH-000585	-0.0330438	EPLC272H	Non-Small Cell Lung Cancer	Lung	Non-Small Cell Lung Cancer	0.0565835	Other
ACH-000595	-0.151572	LN229	Diffuse Glioma	CNS/Brain	Diffuse Glioma	0.0840643	Other
ACH-000593	-0.109507	BC3C	Bladder Urothelial Carcinoma	Bladder/Urinary Tract	Bladder Urothelial Carcinoma	0.0143553	Other
ACH-000592	-0.0491332	TM31	Diffuse Glioma	CNS/Brain	Diffuse Glioma	0.238787	Other
ACH-000591	-0.249736	LN235	Diffuse Glioma	CNS/Brain	Diffuse Glioma	0.124328	Other
ACH-000589	-0.159449	NCIH1437	Non-Small Cell Lung Cancer	Lung	Non-Small Cell Lung Cancer	2.12763	Other
ACH-000588	-0.141934	KMS26	Mature B-Cell Neoplasms	Lymphoid	Mature B-Cell Neoplasms	0.0976108	Other
ACH-000587	-0.119833	NCIH1975	Non-Small Cell Lung Cancer	Lung	Non-Small Cell Lung Cancer	0.344828	Other
ACH-000596	-0.262734	LCLC97TM1	Non-Small Cell Lung Cancer	Lung	Non-Small Cell Lung Cancer	0.0143553	Other
ACH-000584	-0.0782258	JHOS4	Ovarian Epithelial Tumor	Ovary/Fallopian Tube	Ovarian Epithelial Tumor	2.51349	Other
ACH-000583	-0.126075	MC116	Non-Hodgkin Lymphoma	Lymphoid	Non-Hodgkin Lymphoma	0.124328	Other
ACH-000581	-0.0381095	SNU16	Esophagogastric Adenocarcinoma	Esophagus/Stomach	Esophagogastric Adenocarcinoma	2.48543	Other
ACH-000580	-0.323609	C32	Melanoma	Skin	Melanoma	0.15056	Other
ACH-000579	-0.100407	UACC257	Melanoma	Skin	Melanoma	0.0426443	Other
ACH-000577	-0.241874	JHH2	Hepatocellular Carcinoma	Liver	Hepatocellular Carcinoma	0.941106	Other
ACH-000489	0.039716	SW1116	Colorectal Adenocarcinoma	Bowel	Colorectal Adenocarcinoma	2.63691	Damaging
ACH-002041	-0.0577432	HOTHC	Anaplastic Thyroid Cancer	Thyroid	Anaplastic Thyroid Cancer	0	Damaging

## Sheet: CCA
Depmap ID	CRISPR (DepMap Public 23Q4+Score, Chronos)	Cell Line Name	Primary Disease	Lineage	Lineage Subtype	Expression Public 23Q4	Mutations_Prioritized
ACH-001494	-0.0169326	EGI1	Intraductal Papillary Neoplasm of the Bile Duct	Biliary Tract	Intraductal Papillary Neoplasm of the Bile Duct	0.250962	Other
ACH-001538	-0.271948	KKU213	Intraductal Papillary Neoplasm of the Bile Duct	Biliary Tract	Intraductal Papillary Neoplasm of the Bile Duct	0.0565835	Other
ACH-001536	-0.0503906	KKU100	Intraductal Papillary Neoplasm of the Bile Duct	Biliary Tract	Intraductal Papillary Neoplasm of the Bile Duct	0.201634	Other
ACH-000976	-0.0887129	HUCCT1	Intraductal Papillary Neoplasm of the Bile Duct	Biliary Tract	Intraductal Papillary Neoplasm of the Bile Duct	0.0143553	Other
ACH-001673	-0.0595055	TFK1	Intraductal Papillary Neoplasm of the Bile Duct	Biliary Tract	Intraductal Papillary Neoplasm of the Bile Duct	2.26903	Other
ACH-001607	-0.0667672	NOZ	Intracholecystic Papillary Neoplasm	Biliary Tract	Intracholecystic Papillary Neoplasm	0.0976108	Other
ACH-001619	-0.159567	OCUG1	Intracholecystic Papillary Neoplasm	Biliary Tract	Intracholecystic Papillary Neoplasm	1.79909	Other
ACH-001850	-0.105925	G415	Intracholecystic Papillary Neoplasm	Biliary Tract	Intracholecystic Papillary Neoplasm	0	Other
ACH-001863	0.0946052	TKKK	Intraductal Papillary Neoplasm of the Bile Duct	Biliary Tract	Intraductal Papillary Neoplasm of the Bile Duct	1.31615	Other
ACH-001861	-0.0781446	TGBC1TKB	Intracholecystic Papillary Neoplasm	Biliary Tract	Intracholecystic Papillary Neoplasm	0.275007	Other
ACH-001858	-0.138667	SSP25	Intraductal Papillary Neoplasm of the Bile Duct	Biliary Tract	Intraductal Papillary Neoplasm of the Bile Duct	0.189034	Other
ACH-001857	-0.11899	SG231	Intraductal Papillary Neoplasm of the Bile Duct	Biliary Tract	Intraductal Papillary Neoplasm of the Bile Duct	2.09424	Other
ACH-001856	-0.0694685	RBE	Intraductal Papillary Neoplasm of the Bile Duct	Biliary Tract	Intraductal Papillary Neoplasm of the Bile Duct	3.75916	Other
ACH-001852	-0.0765494	HKGZCC	Intraductal Papillary Neoplasm of the Bile Duct	Biliary Tract	Intraductal Papillary Neoplasm of the Bile Duct	0.378512	Other
ACH-001864	-0.227883	YSCCC	Intraductal Papillary Neoplasm of the Bile Duct	Biliary Tract	Intraductal Papillary Neoplasm of the Bile Duct	0.871844	Other
ACH-001849	-0.124354	ICC9	Intraductal Papillary Neoplasm of the Bile Duct	Biliary Tract	Intraductal Papillary Neoplasm of the Bile Duct	0	Other
ACH-001848	-0.180343	ICC8	Intraductal Papillary Neoplasm of the Bile Duct	Biliary Tract	Intraductal Papillary Neoplasm of the Bile Duct	0.536053	Other
ACH-001844	-0.0190911	ICC4	Intraductal Papillary Neoplasm of the Bile Duct	Biliary Tract	Intraductal Papillary Neoplasm of the Bile Duct	6.83491	Other
ACH-001843	-0.0416781	ICC3	Intraductal Papillary Neoplasm of the Bile Duct	Biliary Tract	Intraductal Papillary Neoplasm of the Bile Duct	0	Other
ACH-001842	0.0879722	ICC2	Intraductal Papillary Neoplasm of the Bile Duct	Biliary Tract	Intraductal Papillary Neoplasm of the Bile Duct	0.632268	Other
ACH-001841	0.0395269	ICC15	Intraductal Papillary Neoplasm of the Bile Duct	Biliary Tract	Intraductal Papillary Neoplasm of the Bile Duct	0.214125	Other
ACH-001839	-0.0479291	ICC137	Intraductal Papillary Neoplasm of the Bile Duct	Biliary Tract	Intraductal Papillary Neoplasm of the Bile Duct	5.93239	Other
ACH-001997	-0.167574	ECC2	Intraductal Papillary Neoplasm of the Bile Duct	Biliary Tract	Intraductal Papillary Neoplasm of the Bile Duct	0.238787	Other
ACH-001838	-0.174276	ICC12	Intraductal Papillary Neoplasm of the Bile Duct	Biliary Tract	Intraductal Papillary Neoplasm of the Bile Duct	0.0703893	Other
ACH-001961	-0.0579432	GB2	Intracholecystic Papillary Neoplasm	Biliary Tract	Intracholecystic Papillary Neoplasm	4.55643	Other
ACH-001960	-0.0984255	CCSW1	Intraductal Papillary Neoplasm of the Bile Duct	Biliary Tract	Intraductal Papillary Neoplasm of the Bile Duct	0.176323	Other
ACH-001959	-0.010371	CCLP1	Intraductal Papillary Neoplasm of the Bile Duct	Biliary Tract	Intraductal Papillary Neoplasm of the Bile Duct	0	Other
ACH-001836	-0.150086	ICC108	Intraductal Papillary Neoplasm of the Bile Duct	Biliary Tract	Intraductal Papillary Neoplasm of the Bile Duct	0.823749	Other
ACH-001835	-0.0726943	ICC106	Intraductal Papillary Neoplasm of the Bile Duct	Biliary Tract	Intraductal Papillary Neoplasm of the Bile Duct	1.774	Other
ACH-001834	0.0129495	ICC10	Intraductal Papillary Neoplasm of the Bile Duct	Biliary Tract	Intraductal Papillary Neoplasm of the Bile Duct	4.23573	Other
ACH-002647	-0.11989	CCC5	Intraductal Papillary Neoplasm of the Bile Duct	Biliary Tract	Intraductal Papillary Neoplasm of the Bile Duct	0	Other
ACH-000209	-0.0388638	SNU1079	Intraductal Papillary Neoplasm of the Bile Duct	Biliary Tract	Intraductal Papillary Neoplasm of the Bile Duct	2.80941	Other
ACH-000141	-0.11641	SNU308	Intracholecystic Papillary Neoplasm	Biliary Tract	Intracholecystic Papillary Neoplasm	0.124328	Other
ACH-000461	-0.0639565	SNU1196	Intraductal Papillary Neoplasm of the Bile Duct	Biliary Tract	Intraductal Papillary Neoplasm of the Bile Duct	1.55582	Other
